# Supplementary material for: Assessment of emerging pretraining strategies in interpretable multimodal deep learning for cancer prognostication
Source: BioData Min. 2023 Jul 22;16:23. doi: 10.1186/s13040-023-00338-w (PMC10363299; doi:10.1186/s13040-023-00338-w)
Supplement: Supplementary file 2 — Additional file 2. Integrated Gradients-derived importance scores for genes across subtypes, found from top performing multimodal models. [file 13040_2023_338_MOESM2_ESM.xlsx]

## Sheet: Sheet1
Gene	LIHC	LUAD	KIRC	PAAD	SKCM	HNSC	BLCA	BRCA
A1BG	0	8.49045e-07	0	3.97484e-08	-2.74277e-06	0	0	0
A2BP1	0	0	-2.23025e-07	1.91898e-09	0	0	0	6.09469e-10
A2LD1	0	1.92677e-08	1.02856e-06	-3.03974e-12	-2.47816e-09	0	-4.48037e-07	0
A2M	0	0	-9.72615e-10	0	0	-1.42349e-07	1.57735e-08	0
A2ML1	0	-1.89137e-08	1.98952e-08	0	-5.36157e-08	0	0	0
A4GALT	2.05424e-08	0	-1.17981e-09	-2.61631e-16	0	0	0	1.34853e-22
A4GNT	0	0	2.63749e-08	2.39264e-12	0	0	3.80628e-07	-2.73603e-16
AAA1	0	6.31981e-08	0	3.60456e-14	-2.75641e-07	0	0	-4.78006e-25
AAAS	0	1.77212e-07	7.08749e-12	-8.29153e-09	3.67911e-06	0	0	0
AACS	0	-4.43909e-07	0	0	-2.44781e-07	0	0	-3.57868e-20
AACSL	0	-5.94127e-10	0	0	-3.0182e-10	0	0	0
AADAC	0	0	-2.00126e-10	0	0	0	0	0
AADACL3	0	0	-2.45564e-07	-2.1411e-13	0	0	0	0
AADACL4	0	-6.44458e-07	-7.09059e-08	-2.13333e-09	-3.46714e-08	0	5.59776e-08	0
AADAT	0	-5.22393e-10	1.4433e-09	0	1.62124e-09	0	-7.88145e-08	-2.32207e-23
AAGAB	0	0	2.39776e-07	0	0	0	0	-2.07697e-11
AAK1	0	0	-6.18046e-10	1.5188e-10	0	0	0	0
AAMP	0	0	6.87127e-08	0	0	0	0	0
AANAT	0	0	-3.65353e-09	-2.56234e-12	0	0	0	-2.85713e-20
AARS	0	0	-6.13907e-10	0	0	0	0	-2.10912e-10
AARS2	0	0	-1.42629e-09	7.92358e-09	0	0	0	-7.93439e-19
AARSD1	0	0	-5.80973e-07	-2.38527e-11	0	0	-2.54009e-08	-1.40051e-16
AASDH	0	0	-2.83988e-09	0	0	0	0	7.11978e-22
AASDHPPT	0	7.55107e-06	7.54885e-07	2.45998e-09	-5.49398e-07	0	0	0
AASS	0	0	-6.1174e-10	0	0	0	0	0
AATF	1.72736e-08	0	1.64966e-06	6.60611e-12	0	0	0	0
AATK	0	0	0	0	0	0	0	1.86018e-16
ABAT	0	0	1.10786e-07	0	0	0	-6.19678e-10	5.20834e-12
ABCA1	0	0	-8.87416e-08	0	0	0	1.49535e-09	-5.81564e-13
ABCA10	0	0	7.97497e-10	0	0	0	0	0
ABCA11P	1.40785e-08	0	5.48e-12	-3.5046e-15	0	0	0	7.88868e-17
ABCA12	-5.25741e-08	0	0	-1.3567e-15	0	0	1.47074e-08	0
ABCA13	0	-6.48475e-07	0	0	1.8235e-07	0	0	0
ABCA17P	0	-1.00034e-06	2.1625e-09	9.01831e-12	1.12421e-07	0	0	0
ABCA2	0	0	2.26005e-09	0	0	0	0	0
ABCA3	0	0	0	0	0	0	0	-9.79631e-16
ABCA4	0	0	0	1.12345e-13	0	0	0	6.13943e-22
ABCA5	0	0	0	0	0	0	0	0
ABCA7	0	0	-1.21659e-11	6.05825e-16	0	0	0	-6.36721e-13
ABCA8	0	0	0	0	0	0	0	0
ABCA9	0	0	0	0	0	0	0	0
ABCB1	0	0	-2.99777e-07	-3.16712e-13	0	0	0	-5.39464e-16
ABCB10	0	0	6.8985e-07	0	0	0	0	0
ABCB11	0	2.08292e-09	-6.6644e-07	0	9.78006e-09	0	0	0
ABCB4	0	0	1.73103e-08	9.463e-13	0	0	0	2.47907e-19
ABCB5	0	0	1.21294e-06	0	0	0	0	0
ABCB6	0	0	0	2.85675e-10	0	0	0	0
ABCB7	0	0	0	2.96448e-13	0	0	0	0
ABCB8	-3.56349e-08	1.10876e-06	0	0	3.18787e-07	0	0	0
ABCB9	0	0	0	0	0	0	0	-8.45091e-17
ABCC1	1.82479e-07	0	-1.89214e-06	0	0	0	0	0
ABCC10	0	0	0	0	6.08261e-10	0	0	-1.53091e-26
ABCC11	0	0	0	0	0	0	0	1.27164e-13
ABCC12	0	0	-5.40431e-11	5.58644e-17	0	0	0	-7.19481e-20
ABCC13	0	3.62905e-08	-1.36789e-10	0	-3.69272e-09	0	0	0
ABCC2	0	0	-1.91048e-06	0	0	0	0	4.00962e-19
ABCC3	0	0	-2.37233e-09	-4.53713e-11	0	0	0	0
ABCC4	0	0	-4.08842e-08	0	0	0	0	-1.24897e-25
ABCC5	0	2.75458e-07	0	0	5.62862e-08	0	0	-3.21828e-18
ABCC6	0	0	1.65643e-07	2.81319e-12	0	0	0	0
ABCC8	0	0	-7.67837e-08	-9.6957e-10	0	0	0	-7.95783e-14
ABCD1	0	-5.35678e-07	0	0	6.74507e-07	0	0	-1.06727e-26
ABCD2	0	0	-4.899e-10	0	0	0	0	0
ABCD3	0	0	0	0	0	0	0	0
ABCD4	0	0	-5.82203e-10	5.72056e-16	0	0	7.13155e-08	-2.6258e-22
ABCE1	0	-3.40104e-07	0	0	-6.17399e-08	0	0	1.41454e-20
ABCF1	-2.41399e-08	-3.34232e-08	1.99461e-06	0	-8.71227e-09	0	0	0
ABCF2	0	1.93032e-08	0	0	1.13795e-08	0	8.73393e-09	-1.19837e-17
ABCF3	-1.45055e-10	0	5.10044e-07	5.48608e-13	0	0	0	-6.80913e-15
ABCG1	0	0	0	5.69557e-11	0	0	0	2.35366e-12
ABCG2	0	3.16303e-07	-2.91034e-07	-1.16897e-11	1.00586e-07	0	0	0
ABCG4	0	0	0	1.71384e-11	0	0	0	8.38268e-12
ABCG5	0	2.7857e-05	0	5.61495e-07	-3.05276e-05	0	0	0
ABCG8	0	7.78077e-06	0	8.33108e-08	-1.336e-05	0	0	0
ABHD1	0	0	4.32678e-09	0	0	0	0	8.66075e-22
ABHD10	0	6.39087e-08	0	1.28334e-09	4.48017e-08	3.52664e-11	0	7.0921e-19
ABHD11	0	5.98721e-06	0	4.23131e-08	-1.96989e-06	0	0	0
ABHD12	0	0	-3.3036e-07	0	0	0	0	0
ABHD12B	0	0	3.94893e-07	0	0	0	0	0
ABHD13	0	-1.11196e-08	0	0	-2.5392e-08	0	4.07763e-08	1.19252e-22
ABHD14A	0	0	-2.20458e-06	-5.29016e-10	-6.37509e-10	0	0	-1.29349e-21
ABHD14B	0	0	0	0	0	0	0	0
ABHD15	0	0	-4.40033e-09	-3.36483e-11	0	0	0	2.91098e-15
ABHD2	0	0	-6.13787e-09	0	4.04891e-09	0	4.45926e-07	0
ABHD3	0	0	0	-1.44245e-08	0	0	0	0
ABHD4	0	0	1.39398e-11	-8.71129e-09	0	0	0	0
ABHD5	0	0	-1.57372e-09	-8.31235e-10	0	0	0	1.25542e-16
ABHD6	0	4.14537e-08	2.3041e-10	0	-3.76065e-07	0	0	-1.5624e-21
ABHD8	0	0	-1.12053e-09	-1.75845e-13	6.97989e-08	0	0	-1.32341e-25
ABI1	5.49371e-12	0	4.24671e-08	0	0	0	0	0
ABI2	0	0	-4.991e-07	0	0	0	0	1.38415e-18
ABI3	0	0	0	0	0	0	0	0
ABI3BP	0	0	1.58556e-08	0	0	0	0	-2.34087e-21
ABL1	0	0	7.23692e-07	-8.36476e-15	0	0	0	2.7588e-11
ABL2	-6.75345e-13	0	-1.65398e-07	6.35208e-15	0	6.20244e-06	0	-3.72426e-20
ABLIM1	0	0	-1.67846e-06	-1.47237e-15	0	0	0	0
ABLIM2	0	0	-4.65305e-08	0	0	0	0	-2.32862e-13
ABLIM3	0	-3.12099e-07	0	0	-1.0184e-05	0	2.62964e-06	-2.29195e-17
ABO	0	3.29297e-07	-4.65158e-06	1.56526e-09	-2.47325e-09	0	0	1.60453e-16
ABP1	0	-1.87511e-08	-6.09562e-09	0	1.50661e-08	0	0	-1.67927e-20
ABR	0	0	-1.82072e-09	6.61133e-11	0	0	0	0
ABRA	0	0	-1.16354e-08	6.95956e-16	-1.1467e-08	0	0	6.63436e-25
ABT1	0	0	0	-2.33926e-12	0	0	0	0
ABTB1	0	0	0	0	0	0	0	1.24797e-21
ABTB2	0	0	0	2.11286e-11	0	0	0	-4.26805e-22
ACAA1	0	0	1.05143e-09	1.57778e-10	0	0	0	0
ACAA2	0	0	4.29411e-07	0	0	0	0	0
ACACA	0	0	-7.70877e-07	0	0	0	0	1.95345e-19
ACACB	0	1.40604e-05	-2.04355e-08	0	6.8227e-06	0	0	0
ACAD10	0	0	0	0	0	0	0	0
ACAD11	0	0	-2.18617e-07	0	0	0	0	1.97901e-17
ACAD8	0	0	0	0	0	0	0	1.02307e-13
ACAD9	2.39386e-08	0	4.60543e-11	1.20761e-13	0	0	0	0
ACADL	0	0	3.32951e-08	2.26923e-18	0	0	0	-1.46169e-12
ACADM	0	1.27486e-07	1.53702e-06	0	-3.63875e-07	0	0	0
ACADS	0	0	3.94048e-07	0	0	0	2.17437e-07	-6.66199e-18
ACADSB	0	1.36398e-08	1.07701e-08	-2.84179e-16	-6.68943e-09	0	1.69118e-08	4.45336e-22
ACADVL	0	9.6825e-08	-7.36796e-09	0	-9.01034e-08	0	0	0
ACAN	0	0	-1.17499e-08	2.11426e-11	0	0	0	0
ACAP1	0	-4.71275e-07	-4.03359e-07	0	-4.20677e-06	0	0	0
ACAP2	0	0	4.24294e-10	5.81177e-16	0	0	0	2.24911e-16
ACAP3	0	5.42707e-07	-9.70057e-07	-2.84425e-09	7.9702e-07	0	0	-4.01658e-15
ACAT1	0	0	-1.19654e-10	0	5.58011e-10	0	0	-4.26831e-20
ACAT2	0	0	-6.17337e-07	3.70299e-16	0	0	0	1.33114e-22
ACBD3	0	0	-1.52467e-07	9.35915e-10	0	0	0	1.71749e-18
ACBD4	0	0	-5.51707e-07	6.52743e-10	0	0	0	-1.90588e-18
ACBD5	0	0	0	3.27119e-10	0	0	0	0
ACBD6	0	0	9.15221e-08	-9.25261e-16	0	0	3.23003e-07	8.32712e-17
ACBD7	0	-1.13388e-09	-1.9597e-07	0	-2.82712e-09	0	0	-2.05587e-23
ACCN1	0	0	-1.74734e-06	0	0	0	0	-4.80019e-18
ACCN2	0	4.94032e-09	-8.48843e-07	-5.09105e-12	-5.82243e-08	0	0	0
ACCN3	0	0	2.60093e-07	0	0	0	0	-8.73798e-13
ACCN4	0	0	0	0	0	0	0	7.27539e-13
ACCN5	0	-6.05433e-06	-8.42911e-11	8.08263e-08	-1.98749e-07	0	0	7.41074e-15
ACCS	0	0	7.70785e-09	-2.0656e-12	0	0	2.35135e-07	0
ACCSL	0	0	0	-4.10518e-11	0	0	0	2.08502e-21
ACD	0	0	1.34959e-07	0	0	0	0	-2.55522e-21
ACE	0	-3.31294e-08	-3.67786e-08	0	1.68817e-07	0	0	0
ACER1	0	0	-1.42001e-07	-2.38355e-18	0	0	2.63341e-09	-6.10597e-25
ACER2	0	0	2.74852e-06	1.72488e-10	0	0	0	0
ACER3	0	0	9.64155e-07	0	0	0	0	2.19375e-21
ACHE	0	0	-3.2693e-10	0	0	0	0	5.62859e-14
ACIN1	0	0	7.93618e-07	0	0	0	0	0
ACLY	0	0	0	2.23097e-16	0	0	0	0
ACMSD	0	0	-1.79894e-10	-6.97346e-12	0	0	0	0
ACN9	0	-1.42427e-08	3.13673e-09	-8.04155e-09	6.26319e-07	-1.11535e-11	0	0
ACO1	0	1.48187e-09	-1.20194e-09	0	2.34509e-08	0	0	1.0854e-18
ACO2	-1.87557e-08	8.54819e-06	-9.76885e-10	-5.10316e-11	-3.25437e-06	0	2.20116e-09	6.39339e-16
ACOT11	0	0	4.91783e-07	0	0	0	0	-6.97319e-15
ACOT12	0	0	2.18921e-07	1.75828e-08	0	0	0	1.72865e-14
ACOT13	0	0	7.88349e-08	0	0	0	0	4.69632e-21
ACOT4	0	0	2.962e-08	-5.02998e-14	0	0	0	-1.89467e-15
ACOT6	0	0	-1.75864e-09	4.88439e-14	0	0	0	-2.03733e-23
ACOT7	0	0	0	0	0	0	0	0
ACOT8	0	0	0	0	0	0	0	3.45776e-17
ACOT9	0	0	-3.24879e-08	0	0	0	0	-1.36149e-17
ACOX1	0	2.76388e-08	5.51609e-07	0	-3.66778e-08	0	0	0
ACOX2	0	2.72779e-09	-2.75125e-07	0	7.15032e-08	0	-5.08592e-08	-2.08635e-21
ACOX3	0	0	-1.47505e-06	-5.00773e-13	0	0	0	1.01942e-14
ACOXL	0	1.88357e-06	-1.10936e-08	0	4.10036e-06	0	0	0
ACP1	-4.57024e-07	0	0	0	0	0	-3.62794e-08	0
ACP2	0	0	0	-1.87037e-08	0	0	0	-7.99351e-21
ACP5	0	0	0	0	0	0	0	0
ACP6	-9.97659e-10	-2.47766e-09	0	0	-6.37266e-09	0	0	0
ACPL2	6.84321e-08	0	-1.85149e-08	0	0	0	0	2.56168e-13
ACPP	0	0	-1.30388e-09	-5.95726e-14	0	0	0	-2.31845e-16
ACPT	3.97684e-08	0	-2.19955e-09	0	0	0	0	0
ACR	0	7.37691e-06	-1.75663e-09	1.44479e-07	-1.60208e-06	0	0	0
ACRBP	0	0	-1.77291e-09	0	0	0	0	-1.0186e-15
ACRC	0	4.61745e-09	1.74168e-07	5.83051e-11	-3.74514e-09	0	0	-9.47594e-26
ACRV1	0	1.12915e-09	-1.69747e-07	0	-5.40264e-09	0	-1.0889e-06	2.63734e-20
ACSBG1	0	0	-3.42054e-09	-3.47897e-13	2.05222e-08	0	0	6.65646e-22
ACSBG2	0	-1.98073e-08	-2.42171e-06	-1.56015e-12	-8.06886e-08	0	0	0
ACSF2	0	0	0	0	0	0	0	4.55646e-18
ACSF3	-3.63386e-08	0	-1.75446e-08	0	0	0	0	0
ACSL1	0	0	3.63417e-07	0	0	0	0	4.8206e-18
ACSL3	-1.70396e-08	0	-5.06279e-10	0	0	0	0	-1.1733e-15
ACSL4	0	-1.44276e-07	-1.7286e-09	0	-2.00939e-08	0	4.47217e-08	0
ACSL5	4.11087e-07	0	-5.59663e-07	-2.02487e-14	0	0	0	1.71925e-17
ACSL6	0	0	2.49066e-07	1.25023e-09	0	0	0	3.96775e-21
ACSM1	0	2.28499e-09	0	-1.26767e-17	0	0	0	0
ACSM3	0	0	0	0	0	0	0	-6.29655e-15
ACSM4	0	-1.82382e-09	-6.71137e-10	0	-1.85601e-08	0	0	3.77448e-19
ACSM5	0	0	-1.50356e-07	0	0	0	0	0
ACSS1	-1.68788e-08	0	0	8.1585e-16	0	0	0	0
ACSS2	0	0	-3.45713e-07	4.24236e-16	0	0	2.74133e-07	-7.3198e-12
ACSS3	-6.20183e-07	0	0	0	0	-2.78648e-07	0	1.6773e-25
ACTA1	0	-2.36931e-07	-2.65048e-06	0	-9.08606e-08	0	0	0
ACTA2	0	0	9.39786e-08	2.98718e-13	0	0	0	0
ACTB	0	-5.2271e-08	0	4.90956e-12	2.33398e-08	0	0	0
ACTBL2	0	2.41343e-06	-2.2065e-07	3.14488e-09	-9.0477e-07	0	0	0
ACTC1	0	0	-1.80148e-06	1.07567e-15	0	0	0	1.55414e-20
ACTG1	0	4.77932e-07	-3.99953e-09	1.15514e-09	6.65778e-07	0	0	-8.2068e-21
ACTG2	0	0	-2.02691e-07	0	0	0	1.40607e-07	0
ACTL6A	0	0	2.30334e-11	4.97104e-15	0	0	0	5.87325e-20
ACTL6B	0	0	4.69012e-07	0	0	0	0	0
ACTL7A	0	0	-1.19826e-07	0	0	0	0	8.46352e-20
ACTL7B	0	0	7.34099e-12	0	0	0	0	-7.8743e-11
ACTL8	0	0	0	0	0	0	0	-3.62821e-17
ACTL9	0	2.99278e-07	-1.19589e-09	0	-3.9157e-06	0	0	0
ACTN1	0	6.63934e-09	-1.11978e-08	0	0	0	0	1.19278e-21
ACTN2	0	0	-8.34066e-07	0	7.75664e-09	0	0	-7.06968e-23
ACTN3	0	-2.48248e-07	-2.10274e-06	-2.87643e-13	0	0	0	2.69827e-21
ACTN4	0	0	-6.40558e-07	0	0	0	0	-3.44107e-12
ACTR10	0	0	3.21156e-10	0	0	0	0	0
ACTR1A	0	0	1.3362e-07	0	0	0	0	0
ACTR1B	0	0	0	5.19758e-12	0	0	0	0
ACTR2	0	7.31657e-08	-5.72823e-08	-2.33547e-11	5.12783e-08	0	0	1.24301e-20
ACTR3	0	0	1.59046e-10	7.15049e-16	0	0	-2.26925e-08	-1.03851e-23
ACTR3B	0	1.80443e-10	0	0	5.27833e-10	0	0	2.26019e-21
ACTR3C	0	0	-7.40266e-09	4.94704e-13	0	0	0	-5.50402e-14
ACTR5	0	0	3.81414e-07	0	0	0	0	0
ACTR6	7.59331e-09	0	-6.06679e-07	1.03979e-09	0	0	-4.11975e-08	7.40774e-15
ACTR8	0	3.69508e-10	0	2.77375e-11	1.57658e-08	0	-9.77536e-09	-5.86031e-20
ACTRT2	0	0	0	-1.21137e-12	0	0	0	-2.68648e-21
ACVR1	0	8.64566e-07	0	-2.27712e-14	2.49748e-07	0	0	-2.90216e-16
ACVR1B	-4.09388e-10	0	4.98916e-07	0	0	0	0	-3.50409e-14
ACVR1C	0	2.53896e-07	1.06144e-06	0	-3.58093e-08	0	0	-1.5287e-16
ACVR2A	0	0	4.9713e-07	-2.0834e-11	0	0	-2.73829e-09	-2.14476e-23
ACVR2B	0	0	-2.02571e-08	0	0	0	0	0
ACVRL1	0	0	-3.97218e-06	0	0	0	0	2.97726e-11
ACY1	0	0	0	-2.6168e-15	0	-5.05908e-11	0	0
ACY3	2.94242e-07	0	0	-7.46137e-12	0	0	0	-1.47078e-10
ACYP1	0	-2.48361e-07	-2.58414e-08	0	4.52278e-08	0	0	-7.13645e-19
ACYP2	8.78318e-08	-7.36234e-09	1.37234e-07	1.34339e-12	-2.1998e-08	0	0	0
ADA	0	1.00913e-08	2.18398e-09	0	-2.15891e-08	0	0	0
ADAD1	0	-8.39276e-09	-7.02526e-07	0	-6.48104e-09	0	0	1.76803e-24
ADAD2	0	0	-9.61502e-09	2.46153e-16	1.13513e-09	0	3.50253e-09	-8.05273e-23
ADAL	0	2.78926e-08	0	5.05427e-11	4.37282e-08	0	0	-1.6798e-25
ADAM10	0	0	2.64038e-07	0	0	0	0	-3.2777e-21
ADAM11	0	0	-1.73627e-06	0	0	-9.38777e-12	0	-1.56378e-12
ADAM12	0	0	0	0	0	0	0	3.70883e-18
ADAM15	0	0	0	0	0	0	0	2.48992e-10
ADAM17	0	0	0	5.12499e-14	0	0	-3.25704e-08	9.35625e-16
ADAM18	0	0	-3.23523e-07	2.20816e-15	0	0	0	0
ADAM19	0	0	-1.26246e-08	2.47121e-10	0	0	0	2.66754e-16
ADAM2	0	0	-3.91876e-09	-8.30262e-13	0	0	0	1.99961e-11
ADAM22	0	1.89447e-07	5.42634e-08	2.36142e-09	1.03824e-07	0	0	-1.66061e-22
ADAM23	0	-1.98067e-10	-4.44574e-07	0	1.09213e-10	0	0	0
ADAM29	0	0	0	0	0	0	0	-1.88703e-18
ADAM30	0	0	-1.68575e-07	0	0	0	0	6.47911e-23
ADAM32	0	0	-3.76947e-07	-1.28909e-11	0	0	0	0
ADAM33	0	0	-1.18136e-06	5.99432e-15	0	0	0	0
ADAM5P	0	0	5.11706e-09	-2.67189e-14	0	0	0	0
ADAM8	0	-6.51536e-08	-3.09025e-07	0	-2.84173e-06	0	0	-4.70379e-22
ADAM9	0	0	1.50104e-10	1.8621e-11	0	0	0	0
ADAMTS1	0	0	-7.59959e-08	0	0	0	0	1.47703e-12
ADAMTS10	0	0	0	0	0	0	0	0
ADAMTS12	0	3.77128e-09	-1.48449e-06	0	0	0	0	0
ADAMTS13	0	0	0	5.36316e-15	0	0	0	2.40034e-22
ADAMTS14	0	0	7.22048e-07	4.0735e-14	0	0	0	7.04442e-22
ADAMTS15	0	0	2.11078e-10	0	0	0	0	-5.85051e-17
ADAMTS16	0	0	-5.92549e-09	-2.36886e-14	0	0	0	-1.81758e-19
ADAMTS17	0	0	-1.94904e-08	0	0	0	0	2.47672e-16
ADAMTS18	0	0	0	4.50235e-13	0	0	0	-2.79104e-13
ADAMTS19	0	4.97295e-09	7.82359e-09	0	1.46001e-09	0	0	-3.41781e-13
ADAMTS2	0	0	0	0	0	0	0	5.30728e-21
ADAMTS20	0	-1.42831e-07	-5.47563e-09	0	1.36449e-07	0	0	0
ADAMTS3	0	0	-2.98964e-09	0	0	0	0	4.54427e-15
ADAMTS4	0	-7.91731e-09	-2.09084e-08	0	2.56251e-08	0	0	0
ADAMTS5	0	0	1.287e-10	0	0	0	0	3.72512e-17
ADAMTS6	0	0	-9.58314e-08	0	0	0	0	-2.31139e-14
ADAMTS7	0	0	-1.99133e-09	0	0	0	0	1.86792e-14
ADAMTS8	0	0	-9.03911e-10	0	0	0	0	3.45787e-16
ADAMTS9	0	-1.06372e-05	0	0	5.01416e-06	0	0	0
ADAMTSL1	0	-6.88534e-08	0	0	2.44305e-09	0	0	0
ADAMTSL2	0	0	1.1455e-06	3.32521e-13	0	0	0	-8.62935e-15
ADAMTSL3	0	0	2.47231e-07	-4.52647e-16	0	0	0	0
ADAMTSL4	0	0	-3.59114e-07	3.57514e-10	0	0	0	1.73379e-14
ADAMTSL5	0	-2.36341e-06	4.51671e-07	1.90093e-07	6.9843e-06	0	0	0
ADAP1	-1.08882e-09	6.30671e-05	0	7.32147e-07	-2.72506e-06	0	0	0
ADAP2	0	-3.30908e-09	-1.73356e-06	0	0	0	0	0
ADAR	0	0	-4.59009e-07	0	0	0	-3.87914e-07	2.02907e-13
ADARB1	0	0	-1.23262e-07	0	0	0	0	3.56422e-13
ADARB2	0	0	-1.11876e-06	6.60774e-09	0	0	0	0
ADAT1	0	0	-6.44219e-10	-7.67784e-12	0	0	0	-1.50151e-12
ADAT2	0	-3.02907e-08	-2.3846e-10	0	7.74753e-08	0	-4.44218e-08	0
ADAT3	0	0	0	6.09338e-10	0	0	0	-3.14573e-19
ADC	0	0	-9.43137e-07	0	0	0	0	0
ADCK1	0	0	4.32755e-07	0	0	0	0	1.9227e-23
ADCK2	0	0	-1.12857e-06	-2.40114e-12	0	0	0	-1.39486e-22
ADCK4	0	0	-1.35849e-06	0	0	0	0	0
ADCK5	8.83329e-08	-4.88642e-06	0	0	2.60496e-06	0	0	-5.3906e-18
ADCY1	0	0	-5.50722e-08	0	0	0	0	5.4372e-19
ADCY10	0	0	0	0	0	0	0	0
ADCY2	0	0	-2.10987e-08	-1.14894e-16	0	0	0	7.06865e-17
ADCY3	0	0	-6.60706e-08	0	0	0	0	1.79514e-17
ADCY4	0	0	2.16159e-06	0	0	0	0	-6.07973e-10
ADCY5	0	0	0	3.34765e-16	0	0	0	6.24882e-18
ADCY6	0	0	4.29001e-12	0	0	0	0	6.10964e-19
ADCY7	-6.06555e-09	4.08169e-07	4.9409e-08	0	2.24429e-07	0	0	1.34257e-20
ADCY8	0	0	0	0	0	0	0	0
ADCY9	0	0	7.34716e-09	0	0	0	0	-5.30402e-11
ADCYAP1	0	2.55099e-08	1.16904e-06	0	-2.00742e-08	0	0	-2.02054e-15
ADCYAP1R1	0	-4.37695e-08	4.49648e-07	0	9.20367e-09	0	0	2.06854e-23
ADD1	0	0	-1.08973e-06	3.45625e-09	0	0	0	-1.2121e-13
ADD2	0	0	-1.10247e-09	-3.43163e-11	0	0	0	-1.4804e-19
ADD3	0	0	-2.14587e-09	7.61534e-14	0	0	0	3.22153e-18
ADH1A	0	0	-9.18847e-10	0	0	0	0	0
ADH1C	0	0	0	9.89623e-10	0	0	0	0
ADH5	-8.65031e-10	0	-5.9299e-10	5.4688e-10	0	0	0	0
ADH7	9.49558e-09	0	0	-1.86785e-16	0	0	0	1.7789e-20
ADHFE1	0	0	-1.55413e-06	9.82001e-10	0	0	0	0
ADI1	0	0	0	8.09801e-11	0	0	-6.039e-08	-1.89879e-12
ADIG	0	0	-8.38316e-07	3.53507e-10	0	0	0	-6.44472e-20
ADIPOQ	0	0	-1.69957e-08	0	-2.6916e-09	0	0	-2.88141e-25
ADIPOR1	0	0	1.38661e-07	-1.54985e-14	0	0	0	-1.10324e-10
ADIPOR2	0	-1.20125e-07	-6.80891e-08	0	1.91308e-07	0	0	-1.69035e-16
ADK	-8.48344e-08	0	6.6165e-07	4.80243e-09	0	0	1.13698e-07	0
ADM	0	0	1.09341e-07	0	0	0	0	2.08651e-15
ADM2	0	-1.03221e-07	0	-3.09e-09	1.01701e-06	0	0	-2.84508e-19
ADNP	0	1.32179e-06	-3.02729e-09	3.26281e-08	4.10048e-06	0	0	-1.03298e-14
ADNP2	0	0	-6.40467e-09	0	0	0	-6.97666e-09	0
ADO	-3.4679e-09	0	8.34866e-07	-2.35031e-16	0	0	0	-9.55552e-26
ADORA1	0	0	-1.31264e-08	0	0	0	0	-1.03067e-19
ADORA2A	0	-1.05239e-05	0	0	-1.99989e-07	0	0	0
ADORA2B	0	0	0	6.93945e-13	0	0	0	-7.35094e-19
ADORA3	0	0	-6.02504e-10	0	0	0	0	-1.34089e-24
ADPGK	-4.50041e-08	-1.22869e-06	9.46783e-07	0	2.64173e-07	0	0	-8.39876e-14
ADPRH	0	0	-7.44827e-11	4.94322e-15	0	0	0	7.64392e-15
ADPRHL1	0	0	-4.80461e-12	0	0	0	0	1.39772e-20
ADPRHL2	0	0	-1.79002e-06	-4.68894e-13	0	0	0	-1.44753e-15
ADRA1A	0	0	-1.76367e-08	1.13009e-13	0	0	0	0
ADRA1B	0	0	0	0	0	0	0	0
ADRA1D	0	-1.32787e-07	1.12931e-07	0	-6.86388e-08	0	0	0
ADRA2A	0	0	2.01018e-07	-1.65742e-11	0	0	0	0
ADRA2B	-2.57509e-10	0	0	0	0	0	0	0
ADRA2C	0	0	-5.11166e-07	0	0	-4.71317e-11	0	-1.95597e-11
ADRB1	0	0	0	3.84728e-09	0	0	0	-8.91229e-14
ADRB2	0	0	-1.64763e-08	0	0	0	0	-7.31668e-16
ADRB3	0	-6.9949e-08	-1.99566e-08	0	4.28055e-07	0	0	0
ADRBK1	0	0	0	5.75759e-09	0	0	0	-1.35805e-11
ADRBK2	3.15385e-09	0	-1.57978e-09	-3.66809e-13	0	0	0	0
ADRM1	0	0	-4.41e-07	0	0	0	0	0
ADSL	0	0	-6.23605e-10	0	0	0	0	5.64543e-17
ADSS	0	0	9.82418e-08	4.69842e-09	0	0	1.30757e-07	0
ADSSL1	0	1.33134e-06	1.46484e-09	0	-1.02258e-06	0	0	0
AEBP1	0	2.89535e-07	7.84339e-07	-3.8603e-12	-3.70188e-07	0	0	1.42269e-17
AEBP2	-1.50292e-08	0	-1.41675e-10	-5.99335e-11	0	0	0	-1.75172e-16
AEN	0	0	3.03947e-09	0	0	0	0	2.70822e-10
AES	0	0	-4.17274e-08	0	-2.72791e-10	1.6112e-12	0	0
AFAP1	0	0	-4.17463e-08	0	0	0	0	-1.56763e-14
AFAP1L1	0	-1.78567e-06	-9.72508e-10	0	1.16472e-05	0	0	0
AFAP1L2	0	0	0	4.87235e-11	0	0	0	1.71489e-12
AFARP1	0	0	-8.07961e-10	0	0	0	0	0
AFF1	0	0	0	0	0	0	0	0
AFF2	0	0	-1.68983e-07	-4.67575e-15	0	0	0	1.13016e-23
AFF3	0	0	-9.75116e-07	-1.71512e-09	0	0	0	9.64973e-11
AFF4	5.35436e-08	0	-2.50726e-08	1.93915e-09	0	0	0	1.41476e-17
AFG3L1	5.56957e-08	0	5.0321e-07	0	-3.85792e-09	0	0	5.36435e-25
AFG3L2	0	0	-1.41459e-09	0	0	0	0	0
AFM	0	0	-9.14276e-08	0	0	0	0	0
AFMID	0	0	3.43401e-07	6.17565e-12	0	0	1.00944e-07	0
AFTPH	0	0	0	0	0	0	-3.28061e-08	7.25243e-11
AGA	0	0	3.6487e-07	0	0	0	-8.47233e-08	-1.293e-12
AGAP1	0	0	0	3.99274e-10	0	0	0	2.20729e-13
AGAP11	0	0	8.40236e-09	-1.85314e-10	0	0	0	-4.5615e-13
AGAP2	0	0	7.77472e-07	0	0	0	0	1.61238e-20
AGAP3	0	0	8.03692e-07	1.17154e-09	0	0	0	7.03071e-19
AGAP7	0	0	0	0	0	0	0	0
AGBL1	0	0	0	0	0	0	0	0
AGBL2	0	0	0	-1.00427e-12	0	0	0	1.25409e-15
AGBL3	0	0	3.19031e-10	9.93826e-10	0	0	0	2.47593e-15
AGBL4	0	0	0	0	0	0	0	0
AGBL5	0	0	8.43345e-07	0	0	0	0	-1.82572e-21
AGER	0	0	0	-5.46575e-11	0	0	0	0
AGFG1	0	0	-4.88363e-07	4.04502e-12	0	0	0	4.72983e-12
AGFG2	0	0	-1.22924e-07	2.15123e-13	0	0	-1.01963e-07	3.55403e-14
AGGF1	2.33149e-09	-1.23901e-09	1.7622e-07	-4.42814e-17	4.76812e-08	0	0	-2.20155e-18
AGK	0	0	3.21105e-07	-1.13043e-14	0	0	2.61516e-07	1.19598e-13
AGL	0	-8.27454e-07	1.05339e-06	-1.8881e-09	5.64901e-07	0	0	0
AGMAT	3.68204e-09	0	5.52973e-07	0	0	0	0	-3.95309e-18
AGPAT1	-8.27862e-08	0	0	1.57595e-14	0	0	0	2.46803e-16
AGPAT2	3.97691e-08	0	1.6938e-08	5.49279e-09	0	0	0	-4.28856e-10
AGPAT3	0	0	0	1.25411e-09	0	0	0	9.90253e-17
AGPAT4	4.39797e-10	0	0	4.41375e-10	0	0	0	0
AGPAT5	0	0	-7.86147e-07	0	0	0	2.20876e-08	0
AGPAT6	0	0	-4.82612e-07	0	0	0	0	0
AGPAT9	0	5.08195e-08	6.84006e-11	0	1.16294e-08	0	0	-8.27099e-22
AGPHD1	-5.66428e-09	0	-9.91521e-09	0	0	0	-1.20666e-07	0
AGPS	0	-1.11885e-08	0	0	-1.6497e-07	0	3.46979e-08	0
AGR2	0	0	0	0	0	0	0	0
AGRN	0	0	-5.58679e-09	-1.0949e-16	0	0	0	-3.04496e-16
AGRP	-1.25373e-08	2.69129e-08	-3.21521e-07	3.25717e-11	-7.71452e-08	0	0	0
AGT	0	6.4847e-09	-5.59309e-09	0	-2.62706e-10	0	0	-3.93595e-26
AGTPBP1	-2.5475e-09	0	0	2.50299e-14	0	0	0	0
AGTR1	0	0	4.2953e-07	1.83779e-15	0	0	0	-1.24963e-16
AGTRAP	0	-3.86689e-06	-3.69849e-09	-1.86983e-08	-1.09341e-06	0	0	-7.31543e-16
AGXT	0	3.19221e-08	-7.59462e-11	7.65837e-15	-2.36728e-08	0	0	0
AGXT2	0	0	6.64998e-10	0	0	0	0	0
AGXT2L1	0	0	6.16383e-11	9.65569e-11	0	0	0	0
AGXT2L2	-1.45906e-08	6.11859e-07	-9.03647e-10	0	7.36615e-07	0	0	0
AHCTF1	0	0	3.86356e-07	8.78534e-12	0	0	-8.29524e-07	-1.56117e-20
AHCY	0	4.77571e-07	-3.57905e-07	0	3.59157e-07	0	0	0
AHCYL1	0	0	4.75433e-08	0	0	0	0	-2.12937e-14
AHCYL2	0	0	1.9835e-07	0	0	0	0	0
AHDC1	0	0	-1.33784e-08	0	-4.53554e-09	0	0	-4.44946e-20
AHI1	0	0	0	0	0	0	5.06023e-08	1.38002e-09
AHNAK	0	3.88706e-05	-2.8247e-08	8.87757e-07	-8.42112e-08	0	0	0
AHNAK2	0	0	2.00481e-07	0	0	0	0	0
AHR	0	0	-1.94874e-06	0	0	0	0	-4.99669e-12
AHRR	0	0	-3.28468e-08	0	0	0	0	-5.75003e-20
AHSA1	0	0	-2.24197e-07	0	0	0	-2.8904e-08	-3.6803e-18
AHSA2	0	0	0	2.36503e-17	0	0	0	0
AHSG	0	-4.09624e-07	-8.58644e-11	1.41783e-12	-4.70859e-07	0	-9.36653e-08	0
AHSP	0	-1.3416e-09	2.65303e-09	0	1.09734e-09	0	0	6.85113e-22
AICDA	0	0	0	0	1.54122e-08	0	0	-3.7722e-19
AIDA	0	0	7.80295e-12	-1.39828e-10	0	0	0	0
AIF1	0	0	1.26883e-07	-4.20385e-12	0	0	-3.52368e-09	-6.29312e-12
AIF1L	0	0	-2.47618e-06	0	0	0	0	-2.87496e-29
AIFM1	0	0	-5.04718e-07	-1.34603e-14	0	0	0	0
AIFM2	0	0	-1.34797e-06	0	0	0	0	-9.5328e-19
AIFM3	0	0	0	0	0	0	0	3.8119e-25
AIG1	0	0	0	2.25552e-13	0	0	0	0
AIM1	0	-1.71224e-05	2.55505e-08	0	6.43465e-06	0	0	-5.97189e-14
AIM1L	0	2.76264e-09	-1.26416e-07	0	-1.52547e-09	0	0	0
AIM2	0	0	6.54874e-08	1.1894e-11	0	0	1.99814e-08	-4.85871e-15
AIMP1	0	0	4.81799e-10	0	0	0	0	0
AIMP2	0	0	0	0	0	0	0	-1.15922e-16
AIP	0	1.9611e-06	3.02468e-09	-8.50222e-10	1.24856e-05	0	0	6.59114e-15
AIPL1	-1.84151e-08	0	3.45862e-07	0	0	0	0	-2.79174e-14
AIRE	0	0	1.50238e-06	2.46983e-12	0	0	0	0
AJAP1	0	7.50521e-10	-1.85766e-08	0	-5.47361e-09	0	0	1.83818e-13
AK1	0	0	0	-5.81886e-11	0	0	0	0
AK2	7.22087e-13	-1.20647e-06	0	0	-4.78553e-07	0	0	-3.55556e-22
AK3	0	0	-2.19662e-12	-5.44048e-11	0	0	-5.10105e-08	0
AK3L1	0	3.49152e-06	0	0	1.22707e-06	0	0	0
AK5	0	1.08076e-07	3.8217e-09	0	-1.30532e-07	0	0	-1.58466e-15
AK7	0	0	1.08782e-09	0	0	0	0	2.12528e-14
AKAP1	0	-3.75049e-07	-2.80618e-08	2.83607e-10	1.92225e-06	0	0	-8.14907e-24
AKAP10	0	0	-9.02557e-09	0	0	0	0	0
AKAP11	0	0	-3.41723e-10	0	0	0	5.6568e-07	1.54039e-10
AKAP12	0	0	0	-5.83791e-15	0	0	0	6.03073e-22
AKAP13	0	0	2.59531e-06	-1.23305e-11	1.72755e-08	0	0	-1.06851e-20
AKAP14	0	-4.54079e-08	3.57694e-09	0	1.40858e-08	0	0	3.37262e-24
AKAP2	4.89529e-08	0	-4.59916e-07	-1.68866e-16	0	0	0	0
AKAP3	0	6.87932e-10	-3.98863e-07	0	-2.9339e-09	0	0	0
AKAP4	0	-4.17496e-08	0	0	0	0	0	-7.7277e-23
AKAP5	0	4.42038e-09	-3.60084e-08	-2.01411e-14	9.44282e-10	0	-8.43543e-08	-5.96667e-25
AKAP6	0	0	-1.65879e-06	4.09714e-15	-4.93367e-09	0	0	0
AKAP7	2.34333e-09	0	6.8554e-08	-4.66837e-15	0	0	0	5.58365e-23
AKAP8	4.68989e-08	2.77318e-08	5.83107e-07	0	2.02634e-07	0	9.6535e-08	7.18571e-23
AKAP8L	0	0	1.23271e-07	0	0	0	0	9.51238e-14
AKAP9	0	3.72427e-07	9.46937e-08	-1.33056e-08	1.49713e-07	0	0	0
AKD1	0	5.00329e-09	-6.49023e-08	0	-3.37731e-10	0	0	0
AKIRIN1	0	0	4.38032e-10	0	0	0	0	0
AKIRIN2	1.45925e-09	0	-4.84348e-07	8.39581e-13	0	0	0	3.3611e-26
AKNA	0	9.19862e-08	-4.07242e-09	0	3.59994e-08	0	0	-4.19633e-25
AKNAD1	0	0	-5.11217e-07	0	0	0	0	-2.59287e-10
AKR1A1	0	-3.02141e-09	-7.97908e-08	0	2.85487e-08	0	0	1.57023e-26
AKR1B1	0	6.11875e-07	-1.10297e-06	0	-4.02929e-07	0	0	2.33712e-24
AKR1B10	0	-7.13345e-09	2.68179e-09	0	5.30064e-09	0	0	0
AKR1C2	0	0	0	1.84559e-15	0	0	0	0
AKR1C4	0	-1.31328e-08	0	4.85373e-12	6.08224e-09	0	0	0
AKR1D1	0	6.45673e-10	-4.80656e-09	0	-4.84057e-10	0	0	0
AKR1E2	0	-7.05678e-09	0	0	1.18977e-08	0	0	4.31124e-21
AKR7A2	0	0	1.76909e-07	0	0	0	0	0
AKR7A3	0	0	2.30029e-09	0	0	-1.33333e-08	0	-2.70141e-10
AKR7L	0	0	-1.58009e-08	0	0	-1.76474e-10	0	0
AKT1	0	0	0	0	0	0	0	0
AKT1S1	0	0	0	0	0	0	0	0
AKT2	0	9.16023e-06	-1.5213e-07	-3.01777e-08	6.75949e-07	0	0	-1.76224e-14
AKT3	0	0	2.22798e-07	-1.14159e-14	0	-1.61139e-10	0	0
AKTIP	0	0	8.62496e-07	0	0	0	4.14064e-08	-4.16257e-17
ALAD	0	7.02736e-09	4.69493e-08	4.50263e-11	2.63679e-08	0	-9.83945e-08	5.29579e-22
ALAS1	0	0	-5.79509e-07	9.64118e-12	0	0	0	-3.35259e-21
ALAS2	0	0	3.28581e-09	0	0	0	0	1.18319e-16
ALB	0	0	-1.26274e-07	0	0	0	0	0
ALCAM	0	0	-1.45491e-09	1.39173e-12	0	0	0	-1.37377e-10
ALDH16A1	0	-9.84896e-09	-2.28622e-07	0	3.833e-08	0	0	1.37767e-25
ALDH18A1	9.95207e-10	-7.96303e-11	0	5.67099e-09	9.77344e-07	0	4.44752e-08	5.58847e-24
ALDH1A2	0	0	-1.34357e-09	-5.00267e-12	0	0	0	0
ALDH1A3	0	0	3.33133e-07	0	0	0	0	-3.98042e-21
ALDH1B1	0	0	0	0	0	0	0	1.513e-21
ALDH1L1	0	0	0	0	0	0	0	6.25363e-15
ALDH1L2	0	3.3605e-08	-9.15081e-07	0	2.18552e-09	0	0	2.29186e-21
ALDH2	0	0	7.43798e-10	0	0	0	0	-1.51256e-20
ALDH3A1	0	0	1.61643e-08	0	0	0	0	-1.89172e-24
ALDH3A2	0	0	-1.66832e-06	-4.11765e-11	0	0	0	0
ALDH3B1	0	0	0	0	0	0	0	-5.63944e-11
ALDH3B2	0	-3.01145e-07	0	0	7.23528e-08	0	0	2.02574e-20
ALDH4A1	-3.17146e-08	-5.99665e-08	9.01434e-08	5.80777e-09	1.01496e-07	0	0	1.44481e-23
ALDH5A1	0	0	2.24342e-07	0	0	0	-5.14806e-07	-2.57354e-13
ALDH6A1	0	-8.72817e-11	3.36584e-07	0	-3.32219e-11	0	0	3.62448e-24
ALDH7A1	0	9.27263e-07	0	-9.65059e-11	5.71423e-06	0	0	0
ALDH8A1	1.55093e-08	0	0	0	0	0	0	0
ALDH9A1	0	-3.18921e-07	1.10244e-07	0	1.87968e-07	0	0	0
ALDOA	0	8.32536e-09	-8.20182e-07	0	4.3797e-10	0	0	0
ALDOB	0	2.03342e-07	3.72915e-08	0	-5.76673e-08	0	-1.4486e-08	-1.40088e-24
ALDOC	5.4353e-08	0	-4.26836e-09	3.59668e-14	0	0	0	2.35613e-14
ALG1	0	0	2.90836e-10	0	0	0	0	-1.47266e-24
ALG10	0	0	0	0	0	0	0	0
ALG10B	0	-2.9732e-07	5.69445e-07	2.03289e-10	-3.2796e-08	0	0	0
ALG11	0	0	7.93774e-08	-3.84967e-13	6.11791e-08	0	0	4.26122e-21
ALG12	0	-1.01255e-09	4.49997e-08	6.58388e-13	-2.88617e-08	0	6.05804e-08	-5.86077e-25
ALG13	0	-1.49034e-07	-4.86132e-07	2.8237e-08	6.3294e-07	0	0	0
ALG14	0	-1.18815e-07	0	6.73857e-12	4.47592e-08	0	-5.72406e-08	6.54184e-24
ALG2	0	0	-1.06504e-10	-6.11025e-15	0	0	0	-1.22344e-20
ALG3	1.03836e-08	0	-5.07896e-07	0	1.84116e-09	0	0	0
ALG5	0	0	-1.83675e-07	-1.75069e-11	0	0	0	0
ALG6	0	1.7482e-07	-5.9736e-07	8.40831e-10	3.77574e-08	0	0	-2.39083e-20
ALG8	1.03933e-09	0	0	1.00429e-14	0	0	-9.29417e-08	-1.11282e-23
ALG9	1.71618e-09	0	-6.79672e-07	0	0	0	0	7.42435e-15
ALK	0	0	0	9.21737e-14	0	0	0	-1.72152e-22
ALKBH1	0	0	-1.8745e-08	0	0	0	0	2.46377e-11
ALKBH2	0	0	8.85823e-07	-1.63421e-09	0	0	0	2.53475e-13
ALKBH3	0	0	1.63681e-06	7.03495e-14	0	0	1.51136e-07	1.87692e-15
ALKBH4	2.39615e-07	0	-2.55964e-09	0	0	0	0	1.70178e-24
ALKBH5	0	0	2.73542e-07	-8.19835e-11	0	0	-1.39068e-07	-8.15957e-14
ALKBH6	0	0	-2.66235e-08	-8.74104e-16	0	0	0	1.06114e-15
ALKBH7	0	0	6.91827e-10	0	-2.50571e-08	0	0	-2.40646e-18
ALKBH8	0	0	9.58011e-11	0	0	1.25354e-43	0	-6.16327e-27
ALLC	0	0	4.72691e-11	0	0	0	0	6.00592e-14
ALMS1	0	0	-1.52536e-14	-2.4013e-14	0	0	0	7.78034e-17
ALOX12	3.02119e-07	0	-1.79757e-08	0	0	0	0	5.06462e-17
ALOX12B	0	0	2.803e-09	-1.27562e-10	0	0	0	-1.46619e-17
ALOX12P2	0	0	0	0	0	0	0	3.53409e-16
ALOX15	0	1.90868e-08	-2.25452e-07	3.86526e-15	-9.09945e-08	0	0	0
ALOX15B	0	-1.8799e-06	-6.64774e-09	-1.68585e-08	1.72508e-06	0	0	0
ALOX5	0	0	1.04403e-06	0	0	0	0	0
ALOX5AP	0	0	-4.41503e-09	-6.45109e-11	0	0	0	0
ALOXE3	0	-2.39318e-07	1.99709e-07	0	-7.63998e-07	0	0	-1.23808e-24
ALPI	0	5.75321e-06	-2.30085e-09	0	4.99243e-06	0	0	0
ALPK1	0	3.85515e-06	0	-7.21889e-10	1.30294e-06	0	0	4.69525e-15
ALPK2	0	0	0	0	0	0	0	-1.20265e-18
ALPK3	0	0	-1.27277e-06	0	0	0	0	-2.06277e-15
ALPL	0	0	-1.65718e-06	-6.0158e-13	0	0	0	-3.97929e-18
ALPP	0	7.24884e-08	-4.15415e-09	9.26355e-11	-2.2884e-08	0	-4.07465e-08	0
ALPPL2	-3.62705e-08	-1.41827e-08	0	0	2.32911e-08	0	0	0
ALS2	-3.27934e-09	0	8.82963e-08	9.30926e-09	0	0	0	3.88775e-13
ALS2CL	0	2.98521e-09	-5.01186e-11	0	7.83134e-09	0	0	-3.72195e-27
ALS2CR11	0	0	4.87489e-07	-9.73952e-14	0	0	0	0
ALS2CR12	0	0	0	0	0	0	0	0
ALS2CR4	0	2.8087e-07	7.60113e-08	0	1.26652e-07	0	0	0
ALS2CR8	0	0	0	0	0	0	1.38506e-07	0
ALX1	0	0	6.9418e-10	1.38244e-09	0	0	0	-5.03368e-21
ALX3	0	0	-3.15763e-07	0	0	0	0	0
ALX4	0	9.03133e-09	0	0	-3.95614e-08	0	0	1.327e-26
AMAC1L3	0	-1.04121e-06	4.75465e-08	2.27197e-09	6.38146e-06	0	0	0
AMACR	0	0	-1.57295e-09	7.47714e-18	0	0	-2.9789e-09	6.84939e-15
AMBP	0	0	4.6646e-08	-1.52421e-09	0	0	0	6.11819e-15
AMBRA1	5.86792e-09	0	-1.77964e-07	-4.00206e-14	0	0	0	3.95479e-21
AMD1	0	0	-1.54268e-10	-9.8444e-11	0	0	0	2.21767e-13
AMDHD1	0	0	0	0	0	0	-1.61454e-08	-1.89146e-27
AMDHD2	-2.35402e-09	-4.72283e-09	-1.38059e-07	5.06957e-12	1.12645e-08	0	0	0
AMELX	0	0	0	0	0	0	0	4.77925e-13
AMFR	0	7.52676e-09	0	0	-2.3161e-08	0	0	4.07527e-13
AMH	0	0	-4.83175e-07	2.51566e-10	0	0	0	0
AMHR2	0	-4.78708e-07	-1.2549e-07	1.00164e-10	1.7428e-06	0	0	0
AMICA1	0	0	-7.61762e-09	4.78256e-15	0	0	0	-7.47306e-13
AMIGO1	0	0	9.90475e-08	0	0	0	0	0
AMIGO2	0	0	6.39237e-08	-1.18121e-14	0	0	0	-2.55002e-14
AMIGO3	0	0	2.05522e-06	1.40258e-16	1.14356e-08	0	0	0
AMMECR1	0	0	-1.95495e-07	0	0	0	0	0
AMMECR1L	3.55891e-09	0	-4.88604e-07	6.10739e-11	0	0	0	-8.97364e-25
AMN	0	0	-1.69657e-06	0	0	0	0	0
AMN1	-1.56953e-07	-1.14662e-08	0	0	-3.78423e-09	0	0	-2.02406e-27
AMOT	0	0	2.87988e-09	0	0	0	0	0
AMOTL1	0	0	1.86715e-06	0	0	0	0	2.35721e-12
AMOTL2	0	0	-9.45431e-09	-9.3784e-14	0	0	0	0
AMPD2	0	0	-5.25318e-09	2.10804e-16	0	0	0	-4.77977e-19
AMPD3	-6.78356e-09	4.68857e-05	-5.55612e-06	1.87537e-06	-5.59444e-05	0	0	-9.02131e-10
AMPH	-7.81334e-10	0	-1.69416e-06	-1.34917e-09	0	0	0	0
AMT	0	7.78551e-08	5.26666e-07	0	1.83822e-07	0	0	-7.3506e-24
AMY2B	0	0	2.20116e-10	0	0	0	0	8.16175e-17
AMZ1	-7.80584e-10	0	-4.53367e-10	0	0	0	0	0
AMZ2	0	-5.87165e-08	9.59751e-11	0	2.44071e-09	0	1.42016e-08	0
ANAPC1	2.06521e-08	0	-1.14194e-10	1.72879e-14	0	0	0	-4.13721e-14
ANAPC10	0	0	1.99088e-07	1.84498e-12	0	0	0	-6.12524e-18
ANAPC11	0	0	2.02308e-08	3.00498e-09	0	0	0	1.77104e-22
ANAPC13	1.74747e-07	-2.28559e-06	-1.18645e-10	-2.8293e-10	1.4742e-06	0	0	5.09469e-17
ANAPC2	-5.67596e-08	0	0	1.41164e-16	0	0	0	-6.0698e-21
ANAPC4	-6.74898e-12	1.51069e-09	0	0	-4.12421e-09	2.11202e-11	0	5.76079e-24
ANAPC5	0	0	0	0	0	0	0	0
ANAPC7	2.12168e-09	0	-8.45831e-10	0	0	0	0	-7.25348e-24
ANG	0	0	5.61382e-10	0	0	0	1.23593e-07	-1.0631e-17
ANGEL1	0	-1.98011e-07	0	0	-1.07958e-07	0	0	1.33545e-25
ANGEL2	0	0	0	1.0488e-13	0	0	0	0
ANGPT1	0	-5.1111e-07	-3.10385e-07	5.76939e-08	5.889e-06	0	0	0
ANGPT2	0	0	-2.07798e-10	1.14833e-09	0	0	0	8.22403e-11
ANGPT4	0	0	-1.85209e-07	0	0	0	-9.72863e-07	-2.63614e-18
ANGPTL2	0	0	8.92558e-08	0	0	0	0	1.39273e-14
ANGPTL4	0	0	-1.16662e-08	-7.82303e-12	0	0	-2.09524e-06	-1.1338e-15
ANGPTL5	0	1.18699e-07	7.5471e-08	0	-2.44246e-08	0	0	0
ANGPTL6	0	0	-4.53571e-07	0	0	0	0	-5.88981e-17
ANGPTL7	0	0	2.27106e-07	0	0	0	0	1.41172e-12
ANK1	0	0	1.12239e-06	-7.40078e-10	0	0	0	-1.04691e-18
ANK2	0	0	0	0	0	0	0	0
ANK3	9.27267e-10	-3.21061e-08	0	8.19215e-13	5.87098e-08	0	0	-8.11771e-25
ANKAR	0	1.02893e-07	0	0	1.86506e-07	0	0	0
ANKDD1A	0	0	3.63274e-09	0	0	0	0	5.0859e-16
ANKFN1	0	3.14859e-05	-1.56541e-06	1.26416e-06	-1.34364e-05	0	0	-1.98701e-11
ANKFY1	0	0	-7.56701e-10	0	3.96957e-10	0	0	3.71762e-24
ANKH	-1.25657e-07	0	3.03934e-06	-2.32373e-10	0	0	0	0
ANKHD1	0	-3.44862e-05	1.14341e-07	0	0	0	-4.26182e-08	-1.5202e-15
ANKHD1-EIF4EBP3	0	6.21253e-07	8.77003e-12	-3.22357e-10	4.80878e-07	0	0	-9.91434e-25
ANKIB1	0	0	2.43592e-07	0	0	0	0	6.82647e-14
ANKK1	0	0	0	0	0	0	0	-2.36516e-21
ANKLE1	0	0	-2.41331e-06	0	0	0	-3.82782e-07	2.175e-10
ANKLE2	2.60613e-07	0	-7.4358e-10	5.64274e-09	0	0	0	0
ANKMY1	0	-1.41896e-08	-8.19153e-09	2.14713e-13	-1.6747e-09	0	0	0
ANKMY2	0	0	-1.12178e-11	0	0	0	-7.94811e-09	0
ANKRA2	0	0	-2.02873e-08	1.27415e-15	0	0	-7.67855e-09	0
ANKRD10	0	0	0	0	0	0	0	1.27997e-10
ANKRD11	0	0	0	-1.76897e-15	0	0	-4.33578e-07	3.50095e-15
ANKRD12	0	0	1.29886e-10	0	0	0	0	-4.04422e-23
ANKRD13A	0	0	4.04876e-08	-9.02865e-14	0	0	0	-9.69182e-17
ANKRD13B	0	0	-3.35288e-10	0	0	0	0	0
ANKRD13C	0	0	-2.59284e-09	0	0	0	0	7.93462e-20
ANKRD13D	-4.75446e-08	0	0	-1.05457e-14	0	0	0	2.90665e-15
ANKRD16	0	0	-1.59711e-10	-1.91632e-12	0	1.97097e-12	0	0
ANKRD17	0	0	-3.95736e-07	0	2.04017e-10	0	2.58782e-08	0
ANKRD18A	0	0	4.8523e-08	0	0	0	0	-7.92314e-20
ANKRD19	0	0	1.95701e-07	0	0	0	2.19938e-07	4.56668e-21
ANKRD2	0	0	-2.72847e-07	0	0	0	0	4.20443e-20
ANKRD22	0	0	-9.03355e-07	0	0	0	0	0
ANKRD23	0	0	-2.59615e-07	0	0	0	0	0
ANKRD24	6.56613e-08	-4.0972e-08	-1.51495e-07	0	3.0545e-08	0	0	-4.23926e-23
ANKRD26	0	-2.96512e-07	-5.03333e-07	-1.47197e-11	1.38882e-08	0	0	0
ANKRD26P1	1.97658e-09	0	-6.52109e-09	4.63067e-09	0	0	0	-9.11265e-24
ANKRD27	0	0	0	0	0	0	0	-7.79401e-12
ANKRD28	0	0	-2.7622e-07	0	0	0	0	0
ANKRD29	0	2.57271e-07	1.86433e-06	-8.78285e-11	-7.82149e-08	0	0	0
ANKRD30A	0	0	-2.87112e-07	1.52857e-11	0	0	0	-6.73762e-20
ANKRD30B	0	0	-1.33338e-07	0	0	0	0	0
ANKRD31	0	0	-1.37938e-11	8.91088e-14	0	0	-7.59883e-09	1.50879e-15
ANKRD32	0	1.18034e-06	-1.17539e-06	8.75443e-09	2.71493e-07	0	0	0
ANKRD33	0	0	-1.93428e-08	0	3.37984e-09	0	0	4.62284e-14
ANKRD33B	0	0	-1.27748e-09	0	0	0	0	0
ANKRD34A	0	0	-3.85279e-07	0	-5.01902e-10	0	0	-1.39398e-20
ANKRD34B	0	-5.27126e-09	0	5.71139e-12	0	0	0	-4.21677e-18
ANKRD34C	0	0	-2.36946e-06	-1.03057e-10	0	0	0	0
ANKRD35	0	0	-3.83146e-10	0	0	0	0	0
ANKRD36BL1	0	-1.86918e-06	-1.94204e-08	-9.34618e-09	1.39714e-06	0	7.69394e-09	-8.35735e-22
ANKRD37	3.03304e-08	0	1.26714e-08	9.06469e-10	0	0	0	0
ANKRD39	0	5.30674e-09	0	0	-9.27941e-09	0	0	0
ANKRD40	1.50261e-09	-2.11655e-07	0	3.68924e-18	1.18139e-07	0	-7.50369e-07	0
ANKRD42	0	0	3.02163e-08	3.86499e-15	0	0	-1.12666e-09	2.37866e-20
ANKRD43	0	0	-2.98334e-07	-3.31939e-16	0	0	0	0
ANKRD44	0	0	0	3.55696e-10	0	0	0	-5.82364e-18
ANKRD45	0	0	0	0	0	0	-1.08148e-07	0
ANKRD46	0	0	-6.16438e-07	2.42493e-10	-6.95255e-43	0	0	-1.52699e-17
ANKRD49	4.99911e-09	0	-3.83835e-08	7.27668e-17	1.05836e-08	0	5.42284e-08	1.5188e-23
ANKRD5	2.14409e-09	3.86127e-10	1.15715e-09	0	-3.04375e-11	0	0	0
ANKRD50	0	0	-4.64208e-07	1.49202e-11	0	0	-1.38041e-07	-2.03916e-20
ANKRD52	0	0	-4.58966e-08	0	0	0	0	0
ANKRD53	0	0	0	0	0	0	0	-1.3061e-23
ANKRD54	0	3.48498e-08	-1.37872e-10	-5.24934e-12	2.89353e-08	0	0	-5.7992e-23
ANKRD55	0	2.80612e-08	2.44741e-07	-3.20268e-09	3.2333e-07	0	0	-7.1421e-20
ANKRD56	-9.65133e-09	-1.48945e-08	1.3771e-09	0	-1.12381e-08	0	0	2.90551e-22
ANKRD57	0	1.53937e-05	-1.21279e-09	6.69846e-07	8.38441e-06	0	0	-9.61656e-13
ANKRD58	0	-2.01996e-06	-4.55221e-08	0	9.14175e-06	0	0	0
ANKRD6	0	0	6.18721e-09	0	0	0	0	0
ANKRD7	0	2.66313e-09	-4.33033e-10	-9.73962e-15	1.36761e-08	0	0	-5.8001e-14
ANKRD9	0	-4.95623e-07	-4.20344e-10	0	-1.9273e-07	0	0	0
ANKS1A	0	0	0	0	0	0	-8.66455e-08	0
ANKS1B	0	0	-2.50768e-08	0	0	0	-7.5036e-07	-1.89491e-24
ANKS3	0	-5.98991e-07	-2.7896e-09	-1.03726e-12	1.84175e-06	0	0	0
ANKS6	0	0	-8.31159e-10	0	8.53595e-09	0	0	0
ANKZF1	0	0	7.71623e-08	9.38128e-15	0	0	0	1.91467e-12
ANLN	0	0	-4.08939e-08	3.48338e-13	0	0	0	0
ANO1	0	0	2.50719e-06	0	0	0	0	1.90213e-15
ANO10	0	0	-9.76147e-07	-2.5605e-14	0	0	3.64473e-07	-2.52642e-17
ANO2	0	0	-1.2267e-06	0	0	0	0	-1.60385e-15
ANO3	0	0	7.58894e-08	-5.88626e-09	0	-3.80405e-09	0	0
ANO4	0	-2.15834e-08	0	0	-8.37917e-08	0	-2.37082e-08	-3.74225e-26
ANO5	0	0	-2.679e-07	0	-1.45295e-08	0	0	0
ANO6	0	0	9.76493e-07	1.18709e-11	0	0	0	0
ANO7	-3.98836e-10	3.34262e-06	0	-1.27109e-07	5.96431e-06	0	-4.63404e-08	-4.82557e-14
ANO8	0	-1.73427e-07	0	3.61622e-09	-2.74687e-08	0	0	-4.29729e-17
ANO9	0	0	0	0	-1.75979e-09	0	0	2.14282e-14
ANP32A	0	2.22671e-06	-2.22237e-09	-5.73146e-09	-9.46865e-06	0	0	3.05512e-14
ANP32B	0	0	-2.81057e-08	-5.29926e-19	0	0	0	0
ANP32D	0	-1.98351e-08	1.40686e-08	1.64337e-09	-4.59424e-08	0	-2.10308e-08	-3.01975e-23
ANP32E	0	0	-8.75096e-10	-2.30628e-14	0	0	-4.06447e-08	-8.97369e-15
ANPEP	2.56741e-08	0	-2.80633e-09	0	0	0	0	7.33692e-19
ANTXR1	0	-1.13564e-07	2.16321e-06	-4.80928e-12	4.52931e-09	0	-3.6553e-07	0
ANTXR2	0	3.73333e-07	0	-2.00741e-10	-5.44594e-07	0	0	0
ANTXRL	0	0	-1.01386e-09	1.80877e-12	0	0	0	0
ANUBL1	0	0	-2.1692e-12	2.93443e-09	0	0	0	-7.85309e-16
ANXA1	0	0	-1.5915e-09	0	0	0	0	0
ANXA11	0	0	6.15929e-07	1.39117e-10	0	0	0	3.12607e-15
ANXA13	2.69119e-08	-4.57423e-31	-1.71442e-08	1.74777e-10	-5.05966e-32	0	0	1.68377e-14
ANXA2	0	0	0	0	0	0	0	-7.31651e-15
ANXA2P1	0	-1.95473e-08	1.16546e-07	0	5.15184e-08	0	0	-4.8015e-26
ANXA2P2	-1.48405e-07	-7.32536e-06	1.55106e-07	9.74146e-10	-8.16564e-05	0	0	6.89096e-13
ANXA3	-8.39832e-07	0	-4.08145e-07	-1.30384e-16	0	0	0	-1.92296e-17
ANXA4	0	0	-1.0434e-08	2.70907e-09	0	0	0	0
ANXA5	0	0	-9.16888e-10	0	0	4.9397e-12	0	0
ANXA6	4.89192e-11	0	-1.61875e-09	0	0	0	0	0
ANXA7	0	0	2.29341e-10	0	0	0	0	1.04018e-15
ANXA9	0	0	-3.84479e-07	4.49104e-16	0	0	0	0
AOAH	1.40219e-08	0	5.66156e-07	5.16115e-16	0	0	0	0
AOC2	0	0	9.31222e-07	1.17714e-09	0	0	0	1.36024e-22
AOC3	0	8.55289e-08	4.98831e-07	0	1.44005e-07	0	0	-4.92595e-17
AOX1	0	-3.92398e-07	-2.04676e-08	-6.28088e-11	1.15167e-06	0	0	0
AOX2P	0	0	0	2.81078e-12	0	-1.62428e-10	0	0
AP1AR	0	-5.84635e-07	0	-5.79087e-09	1.84783e-06	0	-5.42545e-08	0
AP1B1	0	-2.05943e-05	1.83547e-12	-8.13768e-09	-4.5707e-06	0	4.0547e-09	0
AP1G1	7.21719e-09	0	4.59643e-08	1.12597e-16	0	0	0	1.10021e-17
AP1G2	0	-1.15984e-09	0	0	4.05486e-09	0	0	4.179e-22
AP1M1	0	0	1.85077e-07	0	0	0	0	8.94906e-14
AP1M2	0	0	0	0	0	0	0	0
AP1S1	0	0	-1.482e-06	0	0	0	0	-1.46038e-14
AP1S2	0	0	5.22787e-07	0	0	0	4.14101e-08	3.17461e-12
AP1S3	7.15335e-10	-4.85021e-06	-9.1797e-07	-3.20523e-08	1.41633e-05	0	0	2.57226e-16
AP2A1	0	0	-6.60221e-09	0	0	0	0	0
AP2A2	0	0	0	0	0	0	0	-2.63933e-13
AP2B1	0	1.22819e-06	3.712e-13	0	2.33546e-06	0	0	0
AP2M1	7.5401e-08	0	1.61901e-06	-3.22258e-10	0	0	0	0
AP2S1	0	0	-5.11052e-10	-1.13726e-12	0	0	0	-1.35266e-21
AP3B1	0	0	-1.24558e-07	-1.02289e-12	0	0	1.33841e-07	-3.97625e-21
AP3B2	0	0	6.77845e-09	0	0	0	0	-1.04522e-14
AP3D1	0	0	-1.54361e-06	0	0	0	0	-1.09312e-16
AP3M1	0	0	0	0	0	0	0	-5.60523e-22
AP3M2	0	7.79225e-08	-1.14401e-07	-1.16144e-12	2.20343e-07	0	0	1.19215e-22
AP3S1	0	0	-7.94274e-07	-2.5752e-11	0	0	0	0
AP3S2	0	-6.34324e-07	0	0	2.60219e-07	0	0	-3.04862e-25
AP4B1	0	6.74896e-08	4.08138e-07	-1.61221e-10	-7.79981e-08	0	0	0
AP4E1	0	0	0	-5.77213e-13	0	0	0	0
AP4M1	0	0	-4.50372e-09	0	0	0	0	6.98348e-15
AP4S1	0	1.49535e-08	5.20779e-08	0	-1.55042e-08	0	0	-3.25607e-27
APAF1	-3.43865e-08	0	-3.44237e-09	7.78871e-09	0	0	-6.04085e-08	0
APBA1	0	-1.35634e-06	0	0	1.60402e-06	0	0	-4.13303e-21
APBA2	0	-2.886e-09	0	0	-1.13059e-09	0	0	-3.78903e-17
APBA3	0	-1.80446e-08	1.7448e-09	0	5.68644e-09	0	0	1.17022e-20
APBB1	0	0	-2.58792e-06	-3.93498e-16	0	-3.34606e-09	0	-3.82219e-13
APBB1IP	0	-4.27884e-07	6.64277e-08	0	0	1.63034e-08	0	0
APBB2	4.57339e-08	0	0	0	0	0	0	0
APBB3	0	0	-7.2999e-07	0	0	0	0	8.66075e-16
APC	0	0	3.74135e-07	0	0	0	0	7.77406e-17
APC2	0	0	4.27814e-06	0	0	0	0	2.26486e-15
APCDD1	0	0	3.86782e-07	0	0	0	0	0
APCDD1L	0	-4.94422e-09	2.36123e-07	0	-4.30157e-09	0	0	0
APCS	0	0	-6.90542e-07	2.74121e-12	0	0	0	0
APEH	0	0	4.67955e-07	-3.48309e-15	0	0	0	-1.6074e-12
APEX1	0	0	-8.26917e-10	-5.43717e-10	0	0	0	0
APEX2	2.99479e-16	0	-2.82283e-09	3.68708e-12	0	0	0	0
APH1A	0	7.48045e-07	7.93089e-08	1.22854e-08	1.06082e-05	0	7.03419e-09	0
APH1B	0	-9.53681e-07	-6.47741e-08	-5.84504e-10	1.18929e-06	0	0	-4.22576e-25
API5	0	0	8.87994e-12	0	1.50633e-05	0	-1.17721e-10	1.52232e-13
APIP	0	-2.16795e-07	2.92871e-08	0	-1.47967e-07	0	0	-2.08292e-25
APITD1	-7.67152e-10	0	0	0	0	0	0	-7.00987e-24
APLF	0	0	0	-6.73107e-13	0	0	0	-1.3391e-13
APLN	0	0	0	1.68598e-13	0	0	0	0
APLNR	0	0	0	1.41417e-09	0	0	0	7.16384e-13
APLP1	0	0	0	0	0	0	0	0
APLP2	8.60304e-08	2.06398e-09	0	-1.99755e-09	-6.46261e-09	0	0	-6.55949e-24
APOA1	0	-2.96099e-08	-2.1018e-10	0	8.73057e-09	0	0	0
APOA1BP	0	0	-3.51743e-09	-3.01474e-12	0	0	0	0
APOA2	0	2.81484e-07	-1.8016e-07	0	0	0	0	5.28241e-20
APOA4	6.233e-12	0	-1.30329e-08	0	0	0	0	-4.08653e-19
APOA5	0	0	-2.21554e-07	7.18367e-17	0	0	0	-3.00075e-23
APOB	0	0	0	-3.93975e-13	0	0	0	1.10466e-12
APOB48R	0	0	0	1.91488e-10	0	0	0	1.5236e-22
APOBEC1	0	-1.22701e-08	8.30647e-07	0	1.03562e-08	-2.54232e-10	0	3.99652e-26
APOBEC2	0	0	-7.61123e-08	-1.94858e-16	0	0	0	5.29584e-15
APOBEC3A	-4.6653e-08	4.40972e-10	-3.28448e-10	0	-1.68237e-09	0	0	-8.11258e-24
APOBEC3C	0	1.50767e-09	2.39928e-08	0	-2.41848e-10	0	0	-3.10931e-19
APOBEC3D	0	0	-2.84269e-08	-5.40236e-10	0	0	0	0
APOBEC3F	0	0	0	0	0	0	0	3.03987e-18
APOBEC3H	0	1.28768e-05	0	5.43058e-07	9.45966e-06	0	0	0
APOBEC4	0	-1.7834e-08	-1.1923e-06	0	1.05623e-08	0	-2.66434e-09	-4.87164e-26
APOC1	-6.04003e-09	0	-1.03651e-09	3.02114e-14	0	0	0	-8.0597e-15
APOC1P1	0	0	0	-7.48779e-13	0	0	-6.52224e-09	-9.81976e-19
APOC2	0	0	-3.5995e-07	1.11151e-09	0	1.30612e-06	0	1.71307e-14
APOC3	0	0	0	0	0	0	0	9.61773e-17
APOC4	0	0	-3.59652e-09	0	2.26553e-09	0	0	0
APOD	0	2.06763e-06	-7.757e-08	3.16147e-10	1.64801e-06	0	0	-1.82598e-22
APOE	0	0	-4.10698e-07	-1.61735e-14	0	0	0	-6.26887e-18
APOF	0	1.68708e-08	-5.63872e-11	4.57282e-11	6.61711e-08	0	0	-2.3836e-23
APOH	0	0	-9.15985e-10	0	0	0	0	0
APOL1	-7.79272e-12	0	1.88243e-07	0	0	0	0	0
APOL2	0	0	2.35837e-07	0	0	0	0	0
APOL3	0	0	4.01203e-07	3.49923e-13	0	0	0	0
APOL4	0	-1.47145e-05	-7.06619e-10	6.13465e-07	5.90164e-05	0	0	-2.40409e-10
APOL5	0	0	-1.87661e-08	-2.58888e-15	0	0	0	3.54628e-17
APOL6	0	-3.76735e-09	-2.42167e-07	0	7.01648e-08	0	0	0
APOLD1	0	-1.31609e-07	-3.65559e-06	0	-4.1848e-07	0	0	0
APOM	8.55063e-08	-5.16187e-09	3.29005e-07	0	2.30151e-10	0	0	-4.63445e-26
APOO	0	0	-6.67885e-07	2.4422e-13	0	2.88871e-11	0	0
APOOL	0	0	2.80095e-10	3.78522e-14	0	0	0	-3.40952e-11
APP	1.72865e-08	-1.09674e-07	-5.12092e-07	0	2.41724e-07	0	0	-3.03118e-23
APPBP2	0	2.89694e-05	8.05314e-10	3.12967e-07	3.23933e-06	0	0	0
APPL1	0	0	0	0	0	0	0	-2.96045e-21
APPL2	6.38387e-09	0	4.4234e-07	-1.11877e-14	0	0	0	0
APRT	0	0	3.15555e-09	-9.61499e-19	0	0	9.73268e-09	-2.68786e-21
APTX	0	0	-8.86315e-08	-1.34528e-15	0	0	0	0
AQP1	0	0	0	6.29068e-14	0	0	-1.03231e-07	6.97969e-14
AQP10	0	0	-2.26551e-06	3.52187e-14	0	0	0	4.53439e-21
AQP11	0	7.76042e-10	-4.28372e-07	0	-6.91238e-10	0	0	7.72669e-27
AQP12B	-1.86485e-06	0	-1.13244e-08	0	0	0	0	-2.92223e-13
AQP2	0	0	0	1.39393e-10	0	0	0	0
AQP3	0	0	-7.71333e-09	-2.16771e-12	0	-2.95089e-10	0	2.61834e-13
AQP4	0	0	-1.22611e-10	0	0	0	0	0
AQP5	0	0	-2.17923e-08	4.11364e-15	0	0	0	0
AQP6	0	-1.3449e-08	-9.2952e-08	0	-1.52524e-09	0	0	-1.47106e-26
AQP7	0	0	0	0	0	0	0	0
AQP8	-3.90635e-09	1.14163e-08	-1.38012e-09	-3.98309e-10	-2.81752e-08	0	0	2.15745e-23
AQP9	0	0	-5.04259e-09	3.17476e-14	0	0	0	9.38896e-15
AQR	4.31874e-08	0	6.11584e-10	0	-6.31649e-09	0	0	0
AR	0	7.12966e-07	-2.5134e-07	-1.38144e-07	3.27284e-06	0	0	0
ARAF	0	0	-7.51077e-07	-4.31266e-16	0	0	3.37534e-07	1.24192e-19
ARAP1	0	0	3.41795e-10	-1.99785e-11	0	0	0	0
ARAP2	0	3.17182e-08	0	0	1.38332e-07	0	0	0
ARAP3	0	0	-3.17059e-09	-1.6687e-13	0	0	7.02915e-08	0
ARC	0	0	9.45523e-12	-3.12897e-15	0	0	0	-5.66361e-26
ARCN1	0	0	3.75689e-11	0	0	4.02697e-13	0	-9.38472e-15
ARF1	0	0	0	3.48319e-19	0	0	0	7.09412e-24
ARF3	0	0	-5.92983e-09	0	0	0	0	0
ARF4	1.37401e-07	0	1.77617e-08	-9.35824e-18	0	0	0	0
ARF5	0	0	8.07691e-08	0	0	0	0	0
ARF6	0	0	-1.5039e-10	0	-5.90347e-10	0	-2.39289e-08	0
ARFGAP1	0	2.91584e-09	-1.94835e-09	1.06404e-14	-5.36165e-09	0	0	-3.25682e-21
ARFGAP2	-9.37349e-09	0	-3.09683e-09	5.25875e-16	0	0	0	6.40633e-26
ARFGAP3	0	0	7.86522e-07	-8.79291e-12	0	0	0	0
ARFGEF1	0	0	6.76568e-15	0	0	0	0	0
ARFGEF2	0	-1.71791e-07	1.32397e-10	-8.59477e-12	6.18049e-08	0	0	-8.04869e-25
ARFIP1	0	-1.69122e-05	0	0	3.79677e-05	0	0	-1.32565e-12
ARFIP2	7.61175e-10	0	4.73889e-07	0	0	0	0	0
ARFRP1	0	0	4.46563e-07	0	0	0	0	-1.20113e-13
ARG1	0	1.40095e-11	-4.64459e-10	0	3.90642e-13	0	0	0
ARG2	0	2.01198e-07	2.39177e-06	0	-1.30153e-07	0	-7.39464e-08	0
ARGFX	6.34174e-09	0	0	0	0	0	0	-1.13978e-16
ARGFXP2	0	0	0	0	0	0	0	0
ARGLU1	0	0	2.48709e-07	0	0	0	0	1.43292e-12
ARHGAP1	0	-1.56572e-07	1.18609e-07	1.77078e-09	-6.46927e-08	0	0	0
ARHGAP10	0	3.65136e-07	-1.31693e-09	0	4.21511e-07	0	1.3668e-08	4.68666e-16
ARHGAP12	0	0	2.9985e-08	-1.13871e-12	0	0	0	9.26546e-16
ARHGAP15	0	0	0	0	0	0	0	9.97007e-14
ARHGAP17	0	0	0	-6.84635e-15	0	0	0	-4.63258e-16
ARHGAP18	0	0	-5.60193e-08	0	0	0	0	3.96716e-20
ARHGAP19	0	1.2334e-07	1.80509e-14	2.98095e-12	-4.24276e-08	0	0	0
ARHGAP20	0	0	-1.42189e-06	1.07331e-09	0	0	0	9.27021e-20
ARHGAP21	0	0	-3.91906e-09	0	0	0	0	0
ARHGAP22	0	0	-6.9999e-09	0	0	0	0	-2.71931e-18
ARHGAP23	0	0	8.80749e-08	4.4409e-10	0	0	-2.4649e-13	-1.23404e-14
ARHGAP24	0	0	2.9098e-07	0	0	0	-2.71961e-07	-1.63159e-12
ARHGAP25	0	0	0	8.51565e-10	0	0	0	2.00848e-11
ARHGAP26	0	0	0	0	0	0	-2.68267e-08	5.60512e-15
ARHGAP27	0	0	0	-4.42406e-10	0	0	0	0
ARHGAP28	-1.35824e-08	0	0	-8.93563e-12	0	0	0	0
ARHGAP29	0	-2.63285e-05	0	4.51625e-10	1.65682e-05	0	0	0
ARHGAP30	0	0	0	0	0	0	0	-4.37777e-12
ARHGAP4	0	2.9367e-09	-6.23155e-08	0	-7.21511e-10	0	0	-4.18605e-27
ARHGAP5	0	0	1.29632e-10	0	0	0	0	6.5426e-19
ARHGAP6	0	0	-1.92846e-07	0	-1.66271e-08	0	0	-3.08379e-19
ARHGAP8	-6.98671e-07	0	1.71984e-11	0	0	0	0	-2.08999e-22
ARHGAP9	0	6.01677e-08	0	-3.59718e-12	-1.27015e-07	0	0	3.87033e-24
ARHGDIA	0	-1.07832e-05	-3.77827e-15	2.79958e-08	1.14408e-05	0	0	0
ARHGDIB	0	0	-8.29096e-09	0	0	0	0	4.28689e-12
ARHGDIG	0	0	8.48184e-10	0	0	0	0	0
ARHGEF1	0	-1.08954e-06	-3.22037e-07	0	-7.57425e-07	0	0	-1.36839e-22
ARHGEF10	0	3.96219e-07	0	0	-5.29499e-07	0	0	0
ARHGEF10L	0	0	-3.68581e-08	-6.92479e-10	0	0	0	0
ARHGEF11	-3.36116e-09	0.000189738	7.12626e-07	4.49934e-06	-8.59351e-05	0	0	0
ARHGEF12	0	0	1.10189e-09	0	0	0	0	-2.7177e-14
ARHGEF15	0	0	0	0	0	0	0	-1.54265e-15
ARHGEF16	9.9816e-08	6.4109e-06	-9.9874e-08	-7.03867e-08	1.29733e-05	3.13352e-09	0	0
ARHGEF17	0	0	-8.02153e-09	8.98965e-09	0	0	0	0
ARHGEF18	0	-2.79039e-07	3.28641e-07	0	4.48291e-07	0	0	2.30379e-15
ARHGEF19	0	0	-7.48513e-09	0	0	0	0	2.03169e-13
ARHGEF2	0	0	0	0	0	0	0	0
ARHGEF3	0	0	-6.70593e-09	3.85208e-13	0	0	0	0
ARHGEF4	-1.12535e-09	0	-2.12933e-08	0	0	0	0	-2.15983e-18
ARHGEF5	4.31588e-08	9.36025e-07	-2.15438e-07	2.38332e-11	3.77645e-06	0	0	0
ARHGEF6	0	0	-7.36503e-07	-1.0774e-11	0	0	0	0
ARHGEF7	0	3.27989e-05	-3.67486e-07	4.69163e-09	-3.39959e-06	0	-1.94535e-07	0
ARHGEF9	0	-1.10957e-07	-2.66832e-08	0	6.3248e-08	0	0	1.51454e-27
ARID1A	0	0	-1.45116e-08	-3.83008e-15	0	0	-1.60113e-07	0
ARID1B	2.33856e-07	0	-3.82466e-08	0	0	0	0	3.51239e-12
ARID2	0	0	-2.99643e-10	4.50147e-13	0	0	0	0
ARID3A	0	-1.13395e-07	-2.39707e-07	4.0373e-12	1.0313e-07	0	0	0
ARID3B	0	0	-6.19793e-09	0	0	0	0	9.37122e-13
ARID3C	-9.82839e-10	0	0	0	0	0	0	-1.26281e-17
ARID4A	0	0	0	8.41032e-13	0	0	-6.52407e-08	5.9328e-13
ARID4B	0	0	0	2.30929e-16	0	0	1.76076e-08	-7.44309e-13
ARID5A	0	0	3.72656e-06	0	0	0	0	8.40868e-13
ARID5B	0	0	0	0	0	0	0	-5.16651e-11
ARIH1	0	-2.13517e-07	0	-8.52046e-08	-9.60583e-06	0	0	0
ARIH2	-2.49088e-11	0	0	1.89054e-16	0	0	0	2.10514e-15
ARL1	0	0	7.02775e-08	-3.08263e-16	0	-1.20957e-09	0	5.30567e-13
ARL10	0	0	0	0	0	0	0	0
ARL11	0	0	4.11271e-09	4.39213e-17	0	0	0	0
ARL13A	0	0	-2.5309e-08	0	0	0	0	0
ARL13B	0	0	0	1.11118e-11	0	0	-1.8963e-07	0
ARL14	-1.69374e-09	0	-4.78561e-09	9.22907e-16	0	0	0	-1.51332e-11
ARL15	0	0	1.12295e-07	5.31578e-16	0	0	0	0
ARL16	4.4241e-09	0	-4.0852e-08	4.79904e-14	0	0	-3.87649e-09	4.76659e-23
ARL2	0	0	-1.21923e-06	0	0	0	0	-1.61007e-23
ARL2BP	0	0	0	1.38227e-15	0	0	0	-1.72847e-15
ARL3	0	0	-6.67775e-10	5.2277e-09	0	4.91348e-07	0	4.5125e-16
ARL4A	0	0	1.28921e-08	0	0	0	0	-2.32723e-26
ARL4C	0	0	-1.57095e-07	2.47317e-14	0	0	0	8.39397e-14
ARL4D	0	-3.6451e-09	5.25586e-09	0	7.90219e-07	0	0	1.94995e-24
ARL5A	0	9.98402e-09	-2.54013e-08	0	-7.36918e-09	0	0	-5.65818e-17
ARL5B	0	0	0	2.19147e-13	0	0	0	0
ARL5C	0	0	3.18397e-06	-4.83429e-15	0	0	0	-2.70818e-16
ARL6	-9.84655e-12	0	-2.11895e-08	0	0	0	0	0
ARL6IP1	0	0	-7.67614e-07	-1.06658e-09	0	0	0	0
ARL6IP4	0	0	-1.58566e-06	0	0	0	0	0
ARL6IP5	0	1.73593e-06	-1.46084e-08	-5.06697e-09	-4.85467e-06	0	0	-2.02446e-14
ARL6IP6	-9.77039e-09	0	0	-1.24749e-12	0	0	0	1.73257e-20
ARL8A	-7.74442e-08	0	2.82195e-07	-5.92806e-12	0	0	9.15412e-08	7.74982e-20
ARL8B	0	0	0	0	0	0	1.69291e-07	0
ARL9	0	-1.66727e-06	-3.36049e-07	1.95235e-08	1.53781e-07	0	-2.04778e-09	-1.12607e-23
ARMC1	-1.42511e-09	0	1.21146e-07	2.30796e-13	0	0	0	-5.08896e-22
ARMC10	0	0	-8.04102e-11	-1.44234e-16	0	0	0	-1.29309e-18
ARMC2	0	-7.3108e-06	-7.10214e-07	5.03618e-08	-2.59834e-06	0	0	1.92028e-11
ARMC3	0	0	-1.47952e-07	0	0	-4.4674e-11	0	0
ARMC4	0	0	-8.40341e-07	0	0	0	0	-8.81776e-12
ARMC5	0	0	-1.33129e-10	0	8.1458e-08	0	0	-2.05036e-19
ARMC6	0	0	0	-1.22859e-12	0	0	0	0
ARMC7	0	0	0	9.66541e-16	0	0	0	0
ARMC8	7.22824e-09	-2.21358e-09	-1.69982e-09	0	-3.61825e-09	0	0	0
ARMC9	0	0	-6.95214e-07	0	0	0	6.82359e-07	3.54888e-11
ARMCX1	0	0	-2.31114e-06	2.13938e-16	0	0	7.80896e-08	5.24863e-14
ARMCX2	0	0	0	0	0	0	0	0
ARMCX3	-2.6398e-08	0	0	0	0	0	0	6.59834e-22
ARMCX4	0	-1.02707e-07	-2.18965e-06	7.75847e-14	-2.94702e-07	0	0	1.89907e-24
ARMCX5	0	0	7.38982e-08	0	0	0	0	-9.6729e-18
ARMCX6	0	0	-4.75902e-09	0	0	0	0	6.78757e-21
ARMS2	-4.29907e-09	0	-4.62502e-07	0	0	0	0	0
ARNT	0	0	2.90028e-07	3.66868e-16	0	0	0	9.22942e-22
ARNT2	0	0	4.64874e-07	0	0	0	0	1.53161e-11
ARNTL	0	0	1.65183e-08	-5.43651e-13	0	0	0	-4.07782e-12
ARNTL2	0	0	7.09325e-07	0	0	0	0	-4.44308e-13
ARPC1A	0	0	0	0	0	0	0	1.35428e-17
ARPC1B	0	0	0	0	0	0	0	4.33846e-26
ARPC2	0	-4.69755e-09	7.28511e-07	-4.35847e-12	6.99191e-10	0	0	2.42869e-18
ARPC3	0	0	7.80273e-08	1.41867e-09	0	0	-3.34135e-09	-9.29345e-12
ARPC4	0	0	-2.452e-07	-4.85881e-19	0	0	-1.88383e-08	0
ARPC5	0	0	-3.69149e-07	0	0	0	0	1.43126e-18
ARPC5L	-2.35233e-13	0	-1.74736e-10	-1.21736e-13	0	0	0	-7.35374e-21
ARPM1	0	5.84093e-06	-3.17287e-09	4.17141e-08	-1.40545e-05	0	0	5.22516e-12
ARPP-21	0	0	-2.12544e-07	0	0	0	0	7.97287e-18
ARPP19	0	0	-4.55852e-07	0	4.44814e-10	0	0	1.30069e-18
ARR3	0	6.20173e-08	1.41765e-06	0	-1.08204e-07	0	0	0
ARRB1	7.65237e-09	0	-3.97882e-08	4.46796e-15	0	0	0	-7.52219e-16
ARRB2	0	0	-5.21582e-07	0	-5.68842e-10	0	0	5.2407e-24
ARRDC1	0	0	-2.87778e-07	1.92868e-16	0	0	0	0
ARRDC2	0	0	4.05034e-07	3.87016e-09	0	0	0	2.02662e-18
ARRDC3	0	0	0	-3.68666e-14	4.72165e-08	0	0	-6.07012e-22
ARRDC4	0	0	-2.46845e-10	1.56123e-10	0	0	0	-1.3018e-15
ARRDC5	0	3.39394e-10	0	5.06336e-14	-5.91825e-09	0	2.84153e-07	0
ARSA	-4.36506e-09	0	8.08252e-08	0	0	0	0	0
ARSB	-3.75257e-10	0	2.38088e-07	0	0	0	0	-9.52094e-24
ARSD	0	0	-3.83149e-08	0	0	0	0	9.03276e-10
ARSF	1.22962e-06	0	7.42392e-07	-9.1599e-15	0	0	0	-2.46843e-11
ARSG	0	0	-4.675e-07	0	0	-1.343e-09	2.19219e-08	2.06766e-11
ARSI	0	0	-9.32161e-09	3.72973e-12	0	0	0	0
ARSJ	0	1.01852e-08	-8.35226e-11	-1.85326e-13	1.47333e-08	0	4.31249e-07	0
ARSK	0	0	0	0	0	0	0	-2.19257e-17
ART1	0	0	4.55851e-10	0	0	0	0	4.3839e-12
ART3	0	0	-3.36101e-08	0	0	0	0	0
ART4	0	0	0	0	0	0	-6.7881e-16	-5.93362e-26
ART5	0	0	-8.86731e-07	0	0	0	0	0
ARTN	0	0	0	0	0	0	0	1.07551e-15
ARV1	0	0	1.01677e-10	5.21261e-10	0	0	0	2.69204e-22
ARVCF	0	0	-5.28192e-09	0	0	0	-8.54152e-07	-8.76441e-13
ARX	0	2.60929e-10	-5.83339e-08	0	-2.85999e-10	0	0	-3.11376e-24
AS3MT	0	0	0	1.93056e-14	0	0	0	0
ASAH1	0	0	1.37002e-06	0	0	-1.81877e-09	2.2017e-09	0
ASAH2	0	0	-5.386e-07	0	0	0	-4.50088e-08	0
ASAM	0	-6.65759e-09	-1.73265e-08	0	4.61264e-09	0	0	0
ASAP1	0	0	1.37223e-06	0	0	0	0	0
ASAP1IT1	0	0	-1.12537e-09	-3.64886e-13	0	0	-2.89477e-09	3.29229e-14
ASAP2	1.05936e-09	1.55585e-07	3.49604e-08	0	1.45087e-07	0	0	0
ASAP3	3.82752e-11	2.02202e-05	0	4.62495e-07	1.94793e-06	0	0	0
ASB1	0	0	0	-1.51018e-13	0	0	0	6.07375e-14
ASB10	0	0	0	0	0	0	0	0
ASB12	0	0	3.1873e-11	0	0	0	0	0
ASB13	-1.19958e-08	0	0	0	0	0	0	-1.43582e-11
ASB14	0	0	4.02213e-07	0	0	0	-1.17085e-08	0
ASB15	8.59002e-09	0	6.95644e-08	0	0	0	0	0
ASB16	-4.7531e-08	3.27545e-08	5.54167e-07	-3.99811e-14	8.16458e-09	0	0	-8.26189e-25
ASB18	0	0	-3.13642e-06	-5.92836e-14	0	0	0	7.39785e-23
ASB2	0	-1.18927e-07	-5.03323e-09	0	1.91563e-07	0	0	0
ASB3	0	4.13597e-05	3.07039e-07	5.93626e-07	4.24075e-05	0	0	-7.0775e-13
ASB4	0	0	2.49719e-06	4.47942e-11	0	0	-2.13741e-08	0
ASB6	0	1.91297e-06	-2.31381e-09	1.53091e-07	9.40572e-07	0	0	6.95662e-20
ASB7	0	0	-4.09326e-07	1.9171e-14	0	0	0	0
ASB8	0	4.11084e-08	-1.01472e-09	0	-8.11175e-09	0	0	2.66546e-22
ASB9	0	0	-2.303e-10	-1.65102e-13	0	0	0	0
ASCC1	-1.40972e-07	0	2.86897e-07	4.40406e-11	0	0	0	-5.57654e-16
ASCC2	0	0	8.18625e-08	0	0	0	-5.39569e-08	-1.19281e-17
ASCC3	-1.75193e-09	0	-5.19621e-08	2.04503e-12	0	0	0	8.11616e-13
ASCL1	0	0	3.11578e-09	-1.07061e-10	0	0	0	-1.7414e-18
ASCL2	0	6.17173e-08	7.51663e-09	0	7.54428e-08	0	0	1.44664e-24
ASCL3	0	0	-1.20804e-10	0	0	0	0	0
ASCL4	0	0	-1.58489e-08	3.32184e-12	0	0	0	0
ASF1A	0	0	0	0	0	0	-1.49233e-07	0
ASF1B	0	0	-2.97487e-07	2.75015e-10	0	0	-3.99289e-08	-1.02302e-14
ASFMR1	6.09722e-09	0	-5.91418e-09	0	0	0	0	-6.93398e-19
ASGR1	0	3.88606e-08	0	0	-9.66047e-09	0	0	0
ASGR2	0	0	-8.14249e-07	1.91265e-15	0	0	0	-1.70319e-19
ASH1L	0	0	-1.50694e-07	2.32801e-10	0	0	0	-1.85924e-20
ASH2L	0	5.26213e-06	6.60952e-07	-1.59623e-08	5.0255e-06	0	0	-1.28051e-11
ASIP	2.27883e-09	0	-2.50425e-07	0	0	0	0	0
ASL	0	0	2.34064e-07	0	0	0	0	0
ASNA1	0	0	2.40594e-09	-3.2336e-14	0	0	0	0
ASNS	0	1.35867e-07	1.84431e-07	0	4.56044e-09	0	7.80648e-09	2.88955e-18
ASNSD1	0	0	-4.93162e-09	-1.49264e-13	0	0	0	-5.50395e-14
ASPA	0	1.97729e-09	0	0	-3.4474e-09	0	0	6.16382e-25
ASPDH	0	0	-9.15891e-08	-3.1724e-15	0	0	0	5.66023e-22
ASPG	0	0	-1.24891e-09	-4.48134e-17	0	0	0	-1.06673e-22
ASPH	0	0	-6.87979e-10	-4.038e-14	0	0	0	0
ASPHD1	0	-6.75903e-10	0	0	-1.57855e-09	0	0	-9.90121e-28
ASPHD2	0	0	-1.38492e-09	-1.08002e-09	0	3.13945e-07	0	-7.40653e-13
ASPM	0	-2.48037e-09	2.21166e-12	0	2.92598e-07	0	0	4.27091e-23
ASPN	1.0168e-09	0	3.09526e-11	0	0	0	0	-1.25122e-13
ASPRV1	0	7.81609e-09	-4.84188e-09	0	2.73036e-09	0	0	-1.28862e-25
ASPSCR1	0	0	0	-2.00404e-10	0	0	0	1.0465e-17
ASRGL1	0	0	-3.66781e-08	-1.34687e-13	0	0	0	1.16961e-23
ASS1	0	-1.41637e-05	-5.13804e-10	-3.86114e-09	9.14868e-06	0	0	0
ASTE1	0	0	-7.50598e-10	9.52184e-14	0	0	0	0
ASTL	0	2.49428e-07	-1.47587e-07	0	-9.73745e-07	0	-3.86215e-08	0
ASTN1	0	0	-1.52166e-07	-2.0343e-11	0	0	0	0
ASTN2	0	0	0	-1.10654e-13	0	0	0	4.25331e-14
ASXL1	6.94615e-09	0	-3.9439e-09	5.01081e-15	0	0	0	0
ASXL2	2.05511e-08	4.47643e-07	-3.92763e-07	7.64018e-09	-9.83848e-07	0	0	0
ASXL3	0	0	-3.15575e-10	0	0	-5.86259e-06	0	-9.488e-15
ASZ1	0	0	1.0298e-07	2.95209e-13	0	0	0	-6.01715e-18
ATAD1	0	0	0	0	0	0	0	-1.3607e-25
ATAD2	0	6.15437e-07	0	2.05922e-10	-1.13483e-08	0	0	0
ATAD2B	0	0	-2.60392e-09	0	0	0	0	1.79881e-17
ATAD3A	0	0	0	2.29587e-15	0	0	0	-3.3257e-22
ATAD3B	0	7.68093e-08	-3.18359e-09	0	-2.13098e-08	0	0	1.33013e-18
ATAD3C	0	1.48606e-06	1.85086e-06	-2.42659e-13	-2.32352e-07	0	0	-7.50437e-19
ATAD5	0	0	0	0	0	0	0	0
ATCAY	-7.8773e-09	0	0	4.12686e-11	0	0	0	-4.80229e-21
ATE1	8.92484e-09	0	-1.351e-10	0	0	0	-2.13734e-07	0
ATF1	0	0	-3.79619e-07	0	0	0	0	1.07579e-10
ATF2	0	0	3.26277e-07	-3.26445e-09	0	0	0	5.08083e-11
ATF3	0	0	0	6.4664e-15	0	0	-4.60423e-07	0
ATF4	-5.49667e-08	0	0	0	0	0	0	1.63339e-21
ATF5	0	0	-1.05132e-06	-4.18873e-16	0	0	0	0
ATF6	0	0	0	0	0	0	0	0
ATF6B	0	-1.03726e-09	-1.2928e-08	-6.96306e-14	-9.31792e-09	0	0	-4.41491e-18
ATF7	-1.47881e-10	0	-8.02893e-07	-8.52313e-13	0	0	0	3.66745e-14
ATF7IP	0	0	2.9589e-07	0	0	9.29216e-10	0	0
ATG10	0	0	-1.20075e-06	1.00506e-10	0	3.83019e-11	0	0
ATG12	0	0	-1.34909e-09	0	0	-1.48807e-11	0	0
ATG16L1	0	0	0	0	0	0	0	8.60615e-25
ATG16L2	0	1.20916e-05	0	0	2.59948e-06	0	0	0
ATG2A	0	0	0	6.90407e-13	0	0	0	0
ATG2B	0	0	3.39595e-09	0	0	0	9.13005e-08	0
ATG3	0	0	-5.20101e-08	2.51588e-13	0	0	0	-1.20562e-26
ATG4A	0	0	-2.17713e-06	-2.84462e-15	0	0	0	0
ATG4B	0	0	1.29079e-10	8.42251e-11	0	0	9.41018e-08	-5.84065e-14
ATG4C	5.48812e-08	0	-4.63957e-07	0	0	0	0	2.14306e-19
ATG4D	0	0	2.16633e-09	-2.6344e-13	0	0	0	-4.24273e-13
ATG5	0	0	-1.39282e-08	0	0	0	3.73989e-07	0
ATG7	0	0	-1.0333e-06	9.1307e-10	0	0	0	0
ATG9A	4.64198e-09	0	-1.41258e-10	0	0	0	0	-2.34081e-16
ATG9B	0	0	0	-1.73108e-09	0	0	0	1.02882e-17
ATHL1	0	0	-1.06195e-08	0	0	0	0	-1.28525e-16
ATIC	0	-5.52057e-09	4.19251e-09	0	2.57165e-08	0	0	0
ATL1	0	0	-3.32147e-09	2.05199e-14	0	0	0	-6.26179e-26
ATL2	0	0	-2.65164e-09	1.76578e-10	0	0	0	1.17467e-12
ATL3	0	0	0	0	0	0	0	4.34647e-19
ATM	0	0	1.27531e-06	1.31007e-09	0	0	0	1.09672e-19
ATMIN	0	0	-4.1024e-10	0	0	0	0	5.86144e-18
ATN1	0	0	0	0	0	0	-1.21609e-07	6.39897e-17
ATOH1	0	0	0	-1.25507e-11	0	0	0	2.51426e-25
ATOH7	4.86378e-08	0	-3.95612e-07	1.09802e-17	0	0	0	7.23517e-21
ATOH8	0	0	7.30335e-07	-3.97619e-10	0	0	0	0
ATOX1	0	1.37415e-08	-8.56469e-07	9.16371e-12	-2.79773e-09	0	0	1.77244e-18
ATP10A	0	0	-3.4729e-08	-1.86064e-11	0	0	1.02959e-08	0
ATP10B	0	0	-8.90199e-09	0	0	0	0	2.87324e-10
ATP10D	0	1.48608e-06	-8.30053e-09	-5.27162e-11	1.19155e-06	0	0	0
ATP11A	0	0	-3.08479e-07	-3.1103e-12	0	0	0	2.38963e-24
ATP11B	0	-6.52364e-11	0	0	-1.154e-09	0	0	0
ATP12A	0	0	3.16097e-07	-2.07927e-14	0	0	1.23681e-07	-2.4451e-14
ATP13A1	0	-9.08966e-08	-9.12533e-10	0	-5.2892e-08	0	0	0
ATP13A2	0	0	0	0	-5.65268e-09	0	3.90973e-08	0
ATP13A3	0	0	-3.42321e-09	0	0	0	0	0
ATP13A4	0	-1.09411e-06	-8.70489e-09	-3.55546e-09	3.34153e-06	0	7.16466e-07	2.84953e-24
ATP13A5	0	0	-1.45355e-06	0	0	0	0	3.09129e-17
ATP1A1	0	0	-7.08138e-07	1.18419e-13	0	0	0	0
ATP1A2	0	0	1.13917e-08	8.13029e-17	0	0	0	1.44805e-11
ATP1A3	4.5955e-06	0	0	0	0	0	0	8.87173e-18
ATP1A4	0	0	-1.68621e-08	0	0	0	0	0
ATP1B1	0	8.32585e-06	1.68551e-07	-6.3903e-08	1.00733e-05	0	0	0
ATP1B2	0	1.27762e-05	7.63572e-07	2.96702e-07	2.48315e-05	0	0	5.10511e-14
ATP1B3	0	0	1.84309e-07	-1.02851e-11	0	0	0	0
ATP2A1	0	0	-1.59118e-09	0	0	0	0	-8.39175e-14
ATP2A2	0	0	-5.12519e-10	-1.71324e-14	0	0	0	-1.30684e-21
ATP2A3	0	0	3.07396e-09	-6.17403e-11	0	0	0	-1.78192e-10
ATP2B1	0	0	0	9.19118e-11	0	2.5418e-06	-8.29073e-09	-1.14858e-11
ATP2B2	0	0	-5.73228e-07	-2.37534e-13	0	0	0	-2.51108e-15
ATP2B3	0	0	-3.76383e-09	-1.35785e-14	0	0	0	-4.4464e-17
ATP2B4	0	0	-1.17116e-08	-1.35919e-11	0	0	0	0
ATP2C1	3.91486e-08	0	2.75382e-07	-3.26212e-14	0	0	0	-7.53231e-14
ATP2C2	0	5.15615e-05	0	-3.83972e-07	2.63944e-05	0	0	3.08705e-12
ATP4A	0	3.62123e-07	-9.352e-07	0	-3.94054e-07	0	0	0
ATP4B	0	0	-1.6377e-08	0	0	0	0	0
ATP5A1	0	0	0	0	0	0	0	-2.8656e-19
ATP5B	0	1.85556e-09	-1.63858e-10	-1.43417e-18	1.12367e-08	0	0	-3.56742e-26
ATP5C1	0	-1.22024e-09	-3.56401e-07	0	6.8313e-08	0	0	0
ATP5D	0	0	-1.71574e-09	-7.6332e-12	0	0	0	-2.64501e-21
ATP5E	9.02616e-09	0	-3.05946e-09	0	0	0	0	0
ATP5EP2	0	0	1.13187e-07	0	0	0	-9.19308e-09	-2.79777e-24
ATP5F1	2.91654e-08	6.68845e-09	1.71079e-10	0	5.86473e-08	0	0	0
ATP5G1	0	0	5.36786e-07	0	-1.3258e-09	0	0	0
ATP5G2	0	0	4.13062e-06	0	0	0	0	1.08765e-16
ATP5G3	0	9.89675e-06	3.61341e-07	0	-1.60247e-05	0	0	0
ATP5H	0	0	0	0	0	0	0	-2.56401e-25
ATP5I	0	0	2.65193e-07	-4.64129e-14	0	0	0	0
ATP5J	0	4.57328e-08	2.4447e-07	0	-4.07387e-08	0	0	0
ATP5J2	-1.54343e-14	1.46406e-08	1.18996e-07	0	4.34663e-09	0	0	2.70747e-22
ATP5L	0	-3.41884e-08	5.33882e-09	3.54107e-12	7.2904e-08	0	0	-5.35959e-27
ATP5L2	0	0	0	5.44104e-10	0	0	0	0
ATP5O	0	0	4.07157e-10	6.71801e-14	0	0	-9.87344e-08	1.03593e-15
ATP5S	-1.39715e-07	0	2.58233e-07	0	0	0	0	6.69859e-20
ATP5SL	0	0	-3.46882e-07	1.70957e-17	0	0	0	-4.67811e-23
ATP6AP1	0	0	-6.33185e-08	0	0	0	0	0
ATP6AP1L	0	0	-2.15608e-07	0	0	0	-6.05695e-08	0
ATP6AP2	0	4.21999e-07	0	3.56264e-10	-2.01111e-06	0	0	0
ATP6V0A1	0	0	0	8.84939e-10	0	0	0	-1.20906e-10
ATP6V0A2	2.25374e-10	0	3.06888e-08	0	0	0	-8.61617e-10	0
ATP6V0A4	0	0	0	-2.23315e-15	0	0	0	1.87593e-18
ATP6V0B	0	-2.89373e-06	0	6.8877e-09	-6.36894e-07	0	0	-1.49127e-23
ATP6V0C	0	-1.32182e-09	-7.81759e-09	0	2.12623e-08	0	0	0
ATP6V0D1	0	0	0	0	0	0	0	-4.56765e-19
ATP6V0D2	0	0	0	0	0	0	0	-6.98067e-20
ATP6V0E1	0	-1.01987e-06	-1.54385e-06	-1.53166e-11	-6.94229e-07	0	-3.43598e-08	0
ATP6V0E2	0	0	-6.53652e-07	-1.71852e-14	0	0	0	0
ATP6V1A	1.43905e-15	0	3.37691e-08	-3.31295e-10	0	0	0	0
ATP6V1B1	0	-3.30979e-09	-1.23915e-06	0	-4.14772e-09	0	0	0
ATP6V1B2	-2.86976e-12	-3.30678e-09	4.72373e-07	0	1.164e-09	0	4.87775e-08	0
ATP6V1C1	0	0	-8.62449e-10	-5.53598e-18	0	0	0	3.57268e-21
ATP6V1C2	3.03133e-10	-7.41527e-09	-8.31246e-08	0	-3.80003e-09	0	0	0
ATP6V1D	0	0	6.67926e-07	0	0	0	0	0
ATP6V1E1	1.85393e-09	0	1.65336e-09	-1.19405e-12	2.0585e-08	0	0	0
ATP6V1E2	0	0	5.23798e-08	0	0	0	0	-9.67104e-22
ATP6V1F	0	1.85888e-07	-2.32102e-10	4.92252e-11	-9.89617e-08	0	0	0
ATP6V1G1	-5.76095e-09	0	-1.99342e-07	-3.43332e-13	0	0	0	7.83578e-12
ATP6V1G2	0	0	-1.81041e-08	-4.63479e-12	0	0	0	-1.32712e-13
ATP6V1H	-1.139e-08	0	1.25253e-07	0	0	0	0	-1.17929e-16
ATP7A	0	1.55178e-08	-7.15622e-08	0	-3.28981e-08	0	0	0
ATP7B	1.2389e-11	0	-4.78937e-11	1.60569e-19	0	0	0	0
ATP8A1	0	0	0	0	0	0	0	-3.80195e-15
ATP8A2	0	0	1.19296e-06	-7.58944e-11	0	0	0	0
ATP8B1	0	0	8.25044e-07	1.28598e-12	0	0	0	0
ATP8B2	0	0	2.40919e-07	2.03389e-09	0	0	0	1.64571e-13
ATP8B3	-1.96159e-08	0	0	0	0	0	0	5.65608e-13
ATP8B4	0	0	-8.46028e-07	-1.13604e-09	0	0	0	1.00817e-16
ATP9A	-1.28936e-07	0	0	0	0	0	0	9.18838e-22
ATP9B	0	0	1.22307e-07	0	0	0	0	1.04414e-18
ATPAF1	0	0	3.29437e-07	2.00441e-13	0	0	-2.05558e-08	0
ATPAF2	0	2.08948e-07	0	0	1.98186e-07	0	7.40537e-09	0
ATPBD4	0	-2.97894e-10	-2.78379e-07	0	-7.5384e-09	0	0	0
ATPGD1	0	-1.66868e-07	-5.13634e-10	-3.14202e-09	-5.17123e-07	0	0	0
ATPIF1	0	0	-2.58944e-07	0	0	0	0	1.00519e-17
ATR	0	1.01814e-05	-3.64988e-07	7.58876e-09	-9.69884e-06	0	0	-7.85282e-13
ATRIP	0	5.62346e-06	1.14945e-09	4.81961e-07	-2.76089e-06	0	0	0
ATRN	4.23347e-08	3.39735e-07	3.91927e-10	-5.31658e-10	2.6324e-07	0	0	0
ATRNL1	0	0	2.48403e-07	0	0	0	0	0
ATRX	0	0	-3.32212e-07	0	2.21392e-09	0	0	-2.22075e-25
ATXN1	0	0	-1.58514e-06	-4.64474e-16	0	0	0	-7.42326e-16
ATXN10	0	0	1.03306e-09	0	-6.36834e-09	0	0	3.62679e-17
ATXN1L	0	0	-8.9246e-08	-1.67486e-13	0	0	0	-6.44591e-15
ATXN2	0	0	-8.97206e-08	0	0	0	0	-2.33415e-17
ATXN2L	0	0	-2.48992e-07	2.18471e-13	0	0	0	6.02123e-20
ATXN3	0	0	1.54024e-10	0	0	0	0	0
ATXN7	0	0	-4.33133e-07	0	0	0	-1.32316e-08	3.33143e-22
ATXN7L1	0	0	-5.47601e-06	9.26158e-10	0	0	0	0
ATXN7L2	0	-3.33422e-07	1.44374e-07	-6.37176e-10	-7.52833e-07	0	0	0
ATXN7L3	-7.63309e-09	0	-1.05644e-06	0	0	0	0	0
ATXN8OS	0	5.05957e-07	-6.19953e-07	-5.8473e-09	-9.5346e-07	0	0	0
AUH	0	1.56991e-09	1.64829e-07	0	4.71523e-09	0	0	0
AUP1	0	0	-5.15644e-08	0	0	0	0	0
AURKA	0	0	-1.477e-06	-3.24285e-15	0	0	0	0
AURKAIP1	2.1109e-12	-2.1993e-06	0	-1.80733e-07	2.20809e-05	0	0	-9.10921e-11
AURKAPS1	7.55027e-10	0	6.48588e-08	0	0	0	0	3.76067e-14
AURKB	0	-8.98916e-10	3.36776e-11	0	0	0	-8.44607e-08	-5.41345e-23
AURKC	0	-8.44797e-08	0	0	2.32503e-07	0	0	0
AUTS2	0	-2.43284e-09	0	0	-3.36036e-09	0	0	4.3883e-26
AVEN	1.87079e-07	0	0	0	0	0	0	4.53567e-24
AVIL	0	0	-3.2678e-06	-4.99497e-13	0	0	0	0
AVL9	0	0	-4.69292e-09	0	0	0	0	-4.33473e-21
AVP	0	-1.59223e-07	8.84406e-08	0	-2.88517e-07	0	-1.19463e-08	0
AVPI1	3.24533e-09	0	3.13251e-08	9.62352e-16	0	0	0	0
AVPR1A	0	0	-1.75373e-07	2.60024e-13	0	0	0	-1.25607e-18
AVPR1B	0	0	3.9427e-07	3.32e-10	0	0	0	-1.2285e-17
AVPR2	0	0	-2.21063e-14	0	0	0	0	0
AWAT1	0	0	0	0	0	0	0	0
AWAT2	0	0	5.97707e-07	6.97936e-13	0	0	0	0
AXIN1	0	0	-1.60735e-06	-2.22787e-15	0	0	3.09524e-07	0
AXIN2	1.53445e-09	0	-1.46569e-08	-3.9943e-17	0	0	0	0
AXL	0	0	-1.7857e-07	5.08112e-11	0	0	0	-2.7737e-14
AZGP1	0	0	-4.64227e-07	0	0	0	-2.80257e-08	0
AZI1	-2.80418e-08	0	-5.12189e-06	4.93631e-11	0	0	-4.239e-07	0
AZI2	-1.23597e-08	0	-1.04253e-08	-4.85761e-15	0	0	0	-5.1654e-21
AZIN1	0	0	-7.90929e-08	0	0	0	1.81578e-07	1.0497e-14
AZU1	7.27046e-08	0	-1.42447e-07	-5.04913e-14	0	0	0	-2.7138e-21
B2M	0	1.24524e-09	-1.84851e-07	0	-7.72725e-10	0	0	-1.66509e-25
B3GALNT1	0	0	0	-1.13781e-08	0	0	0	-4.32136e-12
B3GALNT2	1.87362e-08	0	-1.05099e-11	-2.42086e-12	0	0	0	0
B3GALT1	0	0	2.21824e-10	0	0	0	0	0
B3GALT2	0	0	-1.25236e-09	0	0	0	2.52799e-07	0
B3GALT4	0	2.45026e-05	-7.45768e-08	1.1016e-07	-1.32152e-05	0	-8.03536e-07	0
B3GALT5	0	0	-2.88416e-07	0	0	0	0	1.86198e-24
B3GALT6	0	0	0	4.66226e-12	0	0	0	0
B3GALTL	0	0	-3.85015e-09	-3.46257e-15	0	0	0	0
B3GAT1	0	4.38226e-08	0	0	-2.62477e-08	0	0	1.27076e-18
B3GAT2	0	1.87053e-07	5.10287e-08	6.72358e-12	4.90293e-07	0	0	2.01961e-22
B3GAT3	0	4.40191e-09	-1.23966e-07	0	-1.93135e-09	0	3.41185e-09	0
B3GNT1	0	6.44441e-08	-2.72485e-07	6.94298e-10	9.07684e-09	0	0	-1.08358e-24
B3GNT2	0	4.20657e-07	2.12757e-06	0	1.02613e-07	0	0	-2.82364e-20
B3GNT3	0	0	-1.25779e-08	3.17269e-14	0	0	-5.58667e-08	0
B3GNT4	0	0	-3.89821e-11	0	0	0	-1.82048e-09	-2.81099e-22
B3GNT5	0	0	-1.00488e-09	-1.93529e-15	0	0	0	2.87627e-25
B3GNT6	0	0	-6.83052e-07	-9.57753e-14	0	0	0	2.61686e-16
B3GNT7	0	0	-4.2095e-10	0	0	0	-2.19653e-06	0
B3GNT8	-1.94187e-10	1.08325e-05	-1.67485e-08	2.87984e-08	8.18569e-06	0	0	0
B3GNT9	0	0	-3.24882e-06	0	0	0	-6.82536e-08	1.05287e-18
B3GNTL1	0	0	0	-3.5575e-15	0	0	0	8.38663e-21
B4GALNT1	0	0	-2.58926e-07	1.53477e-10	0	0	0	0
B4GALNT2	0	0	1.16336e-08	0	-2.78988e-08	0	0	6.50044e-23
B4GALNT3	0	0	-5.64816e-07	0	0	0	0	-7.54589e-14
B4GALNT4	0	0	-1.7783e-06	0	0	0	0	-8.04601e-21
B4GALT1	0	0	7.08477e-07	0	0	0	0	0
B4GALT2	-1.00363e-07	0	0	1.12823e-11	0	0	0	-2.66667e-16
B4GALT3	0	-6.70692e-06	0	-8.13518e-09	-2.29272e-06	1.28935e-10	0	0
B4GALT4	0	3.10246e-06	-1.61148e-07	2.76783e-07	4.7287e-06	0	0	0
B4GALT5	0	0	-1.08624e-09	-2.73187e-14	0	0	0	3.85498e-26
B4GALT6	0	0	-5.67088e-07	-7.82093e-15	0	0	0	2.513e-15
B4GALT7	0	0	0	-1.92773e-09	0	0	0	-2.34367e-13
B9D1	0	2.36105e-08	7.49585e-07	0	2.29601e-08	0	0	0
B9D2	1.55015e-07	-5.68587e-06	-2.32897e-09	0	4.19963e-07	0	0	1.75355e-25
BAALC	0	0	-9.48208e-09	1.66181e-13	0	0	0	3.35272e-12
BAAT	0	3.37495e-07	-1.37792e-07	2.9363e-09	8.64225e-06	0	0	0
BACE1	2.31268e-08	0	-1.1301e-09	8.78182e-13	0	0	0	1.36676e-10
BACE2	0	0	0	-6.22514e-12	0	0	0	0
BACH1	-3.14885e-08	0	1.73923e-07	3.31988e-12	0	0	0	0
BACH2	0	0	-1.43773e-08	-1.54469e-16	0	0	0	0
BAD	0	0	0	0	0	0	0	-5.48231e-20
BAG1	0	0	1.99284e-08	-1.33122e-10	3.89619e-08	0	0	-3.51121e-13
BAG2	0	0	8.16776e-08	-3.92827e-12	0	0	0	0
BAG3	0	5.05472e-09	-1.52291e-09	0	2.36397e-09	0	0	0
BAG4	-1.95893e-12	0	2.60168e-10	2.78855e-13	0	0	-5.50725e-08	3.35739e-23
BAG5	0	-4.00646e-10	-2.42216e-07	0	-1.46967e-10	0	0	9.44281e-22
BAHCC1	-1.20555e-06	0	6.3289e-06	-6.13947e-11	0	0	0	3.24147e-12
BAHD1	0	0	-2.0848e-08	-1.23918e-15	0	0	0	-3.02049e-14
BAI1	0	0	-4.33761e-08	-7.82607e-10	0	0	0	0
BAI2	0	0	9.76869e-08	0	0	0	0	0
BAI3	0	0	1.08368e-06	0	0	0	0	6.00313e-16
BAIAP2	0	0	3.1981e-06	3.85467e-14	0	0	1.01155e-07	0
BAIAP2L1	0	0	-5.84858e-07	3.34519e-13	0	0	0	-4.87102e-25
BAIAP2L2	0	-2.23664e-08	0	2.30962e-13	-1.32087e-08	0	0	-2.88528e-22
BAIAP3	0	0	-1.33431e-09	0	0	-4.31375e-08	0	0
BAK1	0	0	5.3133e-09	6.76373e-12	0	0	3.25284e-07	-9.87379e-21
BAMBI	0	0	4.4755e-07	0	0	0	0	0
BANF1	0	0	-3.99561e-08	0	0	0	0	0
BANF2	-5.80442e-09	0	3.11592e-07	0	0	0	0	-2.67794e-12
BANK1	0	4.06024e-08	1.72587e-07	0	1.22977e-07	0	0	0
BANP	0	2.05544e-48	0	0	6.26918e-48	0	0	4.85933e-20
BAP1	0	-1.4376e-08	0	3.1177e-11	-1.54735e-08	0	-3.40027e-08	0
BARD1	0	0	4.53039e-08	0	0	0	0	0
BARHL1	7.7928e-07	0	-1.69583e-07	0	0	0	0	0
BARHL2	0	0	-1.54511e-07	2.19987e-19	0	0	0	0
BARX1	0	7.7818e-06	-8.48125e-09	9.44945e-08	-1.02934e-06	0	1.85814e-07	0
BARX2	0	-4.41624e-06	6.03005e-07	0	2.07925e-06	0	-4.56892e-08	0
BASE	0	0	-6.54858e-07	0	0	0	-3.10268e-08	-6.41863e-12
BASP1	0	0	9.85689e-07	0	0	-3.32857e-10	0	1.07691e-15
BAT1	-2.57349e-07	0	-2.02663e-06	-1.12446e-15	0	0	0	1.05698e-16
BAT2	0	0	0	-2.74855e-09	0	0	0	9.9598e-22
BAT2L1	-7.54484e-09	1.55483e-05	-1.16817e-07	0	7.70698e-06	0	3.14105e-08	0
BAT2L2	0	0	1.03457e-07	0	0	0	0	3.42653e-11
BAT3	0	0	-3.05504e-07	-4.62677e-14	0	0	-2.60059e-07	0
BAT4	0	0	3.41959e-08	0	0	0	0	0
BAT5	0	0	-9.82546e-09	0	0	0	3.59958e-07	1.41172e-19
BATF	0	0	-5.30284e-09	-2.19663e-16	0	0	5.59704e-08	0
BATF2	0	3.97923e-11	0	0	1.43975e-09	0	0	0
BATF3	0	0	-4.3065e-07	-5.60643e-14	0	0	0	0
BAX	0	1.15905e-08	8.0743e-10	-1.66067e-12	1.4507e-07	0	0	0
BAZ1A	0	-9.55842e-11	0	0	2.52149e-11	0	0	-4.02193e-24
BAZ1B	0	0	0	0	0	0	0	0
BAZ2A	0	-5.79212e-09	-9.62739e-07	-1.80428e-13	3.07825e-09	0	0	0
BAZ2B	0	0	-6.71807e-09	0	0	2.66577e-11	0	0
BBC3	0	3.10048e-05	0	4.54033e-06	-3.55063e-05	0	0	0
BBOX1	0	-4.94054e-11	7.14354e-08	0	-9.3695e-09	0	0	-1.21227e-22
BBS1	0	0	-4.37158e-09	3.92523e-15	0	0	0	-4.50428e-12
BBS10	0	2.05113e-08	-3.79437e-10	3.3686e-14	-4.16355e-08	0	3.61412e-09	0
BBS12	-9.50126e-10	-1.85401e-08	0	-3.69726e-10	-3.65048e-09	0	0	0
BBS2	0	-1.06546e-10	6.35133e-08	0	5.07552e-11	0	0	1.23938e-27
BBS4	0	0	-7.06847e-10	4.2768e-09	0	0	0	4.32942e-14
BBS5	0	0	-4.70594e-09	0	0	0	0	4.2158e-15
BBS7	0	-3.74721e-09	8.96991e-11	1.2095e-17	6.12701e-09	0	0	5.7249e-22
BBS9	0	6.43714e-06	1.26753e-09	-8.47833e-09	-1.81948e-06	0	0	0
BBX	0	3.89039e-09	2.29174e-10	-5.27139e-14	2.03429e-09	0	0	-1.82258e-21
BCAM	0	0	0	0	0	0	0	0
BCAN	0	4.03705e-05	-3.55112e-08	-2.75548e-07	-2.81363e-06	0	0	0
BCAP29	0	0	-3.33046e-14	0	0	0	0	-7.92106e-17
BCAP31	0	0	-2.99038e-06	-3.68471e-13	0	3.86106e-06	0	-1.24679e-24
BCAR1	0	-1.23634e-08	0	0	-1.72028e-08	0	-1.26682e-08	2.86116e-27
BCAR3	0	0	0	0	0	0	0	-2.3923e-10
BCAS1	0	0	0	1.76182e-14	0	0	0	-1.88352e-12
BCAS2	0	0	0	0	0	0	0	0
BCAS3	0	3.58202e-07	-2.00451e-06	-6.99319e-10	-6.28915e-09	-7.92361e-10	2.50238e-07	4.95925e-19
BCAS4	0	0	-1.06375e-08	-1.31406e-12	0	0	0	-3.86602e-22
BCAT1	0	4.53123e-08	0	0	2.09288e-08	0	0	0
BCAT2	-1.05793e-07	-1.09715e-10	2.49847e-07	0	1.56377e-09	0	0	-4.64561e-24
BCCIP	0	-8.76914e-08	1.00346e-09	0	1.06088e-07	0	0	0
BCDIN3D	0	-3.12973e-10	4.01235e-07	2.31522e-14	2.03391e-09	0	0	0
BCKDHA	0	-1.02151e-06	-3.17445e-10	-2.3027e-11	4.26551e-07	0	0	0
BCKDHB	0	0	-3.8112e-08	-4.60769e-13	0	0	0	1.15261e-16
BCKDK	3.56874e-10	0	5.59245e-07	0	0	0	0	0
BCL10	0	4.19388e-07	2.4648e-09	0	1.17516e-06	0	0	0
BCL11A	0	-8.81107e-10	-1.63947e-08	0	5.99923e-11	0	0	0
BCL11B	0	0	-1.82177e-08	1.70649e-12	0	0	1.48972e-10	0
BCL2	0	0	0	1.00004e-13	0	0	0	0
BCL2A1	0	2.20453e-06	1.28412e-09	0	6.47884e-07	0	0	6.78397e-24
BCL2L1	0	-0.000116226	0	6.81959e-07	-0.000442779	0	0	-4.41998e-08
BCL2L10	0	-1.01478e-08	0	0	-2.32074e-09	0	4.57928e-08	0
BCL2L11	0	0	-2.23632e-09	0	0	0	0	5.17116e-14
BCL2L12	0	0	-7.74095e-07	-7.79162e-13	0	0	0	0
BCL2L13	2.09176e-08	-5.46414e-06	-5.29615e-10	3.25386e-08	8.67419e-06	0	0	6.47191e-14
BCL2L14	0	0	-5.05794e-09	3.25544e-11	0	0	4.7997e-07	-3.19369e-10
BCL2L15	0	0	-1.25096e-09	0	0	0	0	0
BCL2L2	4.56775e-09	0	3.86023e-07	0	0	0	0	0
BCL3	0	0	6.79371e-10	0	0	0	-6.04787e-08	4.86492e-28
BCL6	0	1.73595e-06	9.04426e-07	5.40021e-09	7.51019e-07	4.51232e-09	-1.09086e-06	0
BCL6B	-1.84245e-08	-5.48615e-05	-1.19568e-07	-2.74469e-06	6.25555e-06	0	0	-4.81365e-14
BCL7A	0	1.76591e-07	6.61396e-08	2.45445e-09	-1.72957e-07	0	0	3.60888e-24
BCL7B	0	0	0	0	0	0	0	-3.31527e-10
BCL7C	0	0	3.32615e-07	-7.96631e-11	0	0	0	0
BCL9	0	0	2.63393e-10	-8.5334e-11	0	0	0	3.58212e-13
BCL9L	0	3.36954e-08	-6.40998e-09	-5.25127e-12	1.31379e-08	0	0	-3.51368e-22
BCLAF1	0	-4.37182e-07	-3.77581e-10	0	5.44085e-07	0	0	-6.33211e-15
BCMO1	0	6.20337e-10	-2.84701e-08	0	8.09766e-09	0	0	0
BCO2	0	0	-5.53883e-09	1.56019e-16	0	0	0	1.51302e-10
BCOR	0	0	-3.02856e-06	-5.70117e-15	0	0	1.05159e-08	-2.01337e-17
BCORL1	0	0	-4.367e-07	2.7425e-11	0	7.67996e-13	4.79316e-08	-1.33963e-11
BCR	0	0	0	0	0	0	0	1.56195e-10
BCS1L	0	0	0	4.60174e-15	0	0	0	4.60484e-21
BCYRN1	0	0	-1.80135e-05	1.16511e-13	0	0	0	0
BDH1	0	1.01142e-06	5.18256e-12	0	4.25557e-08	0	-2.1453e-07	0
BDH2	0	0	2.76436e-07	0	0	0	-5.74557e-08	0
BDKRB1	4.09842e-08	3.16944e-09	-7.9461e-07	0	-5.93256e-09	0	0	-2.35257e-25
BDKRB2	0	-3.7431e-09	-1.43262e-08	0	2.55921e-09	0	0	1.45638e-23
BDNF	0	0	-5.79564e-07	-8.42099e-10	0	0	0	3.06993e-18
BDNFOS	0	0	5.3113e-07	5.21021e-14	0	0	0	0
BDP1	0	0	0	-2.59282e-15	0	0	2.68664e-07	0
BEAN	0	1.24873e-09	-5.00482e-09	7.49243e-17	0	0	0	1.35517e-17
BECN1	-1.69711e-08	0	3.78637e-10	0	0	0	0	0
BEGAIN	0	5.05283e-07	1.01258e-06	3.68494e-08	-7.17834e-07	0	0	0
BEND2	0	0	-6.06445e-08	0	0	0	0	-3.39761e-13
BEND3	0	0	-2.95262e-11	4.24298e-12	0	0	0	0
BEND4	0	0	-1.79082e-07	0	0	0	0	-1.28856e-18
BEND5	0	0	-1.15896e-07	0	0	0	6.53489e-08	9.92014e-19
BEND6	0	0	5.49971e-07	0	0	0	0	-1.8821e-18
BEND7	0	0	0	1.43562e-15	0	0	0	1.65525e-19
BEST1	0	0	1.44801e-06	-3.91444e-18	0	0	-2.26234e-07	2.28938e-16
BEST2	0	-9.72935e-09	-9.22309e-09	0	1.12183e-09	0	0	0
BEST3	0	-3.50444e-08	-8.79381e-08	0	8.26292e-08	0	6.25918e-07	0
BEST4	0	0	-1.19521e-08	3.04569e-15	0	0	0	1.35112e-23
BET1	1.22555e-09	0	0	-1.10504e-15	0	0	0	-3.02666e-18
BET1L	-3.44042e-09	0	9.20592e-07	7.44365e-14	0	0	0	0
BET3L	0	0	-9.57061e-07	6.20316e-16	0	0	2.19938e-09	-4.97523e-23
BEX2	0	0	-7.63982e-07	5.58367e-12	0	0	0	-2.90785e-17
BEX4	-1.12172e-09	0	6.34621e-07	0	0	0	0	-4.07139e-10
BEX5	0	-5.07009e-08	-4.83581e-09	0	-1.28049e-08	0	-4.22133e-08	7.05761e-23
BEYLA	0	0	-4.99956e-08	5.72817e-15	0	0	0	0
BFAR	0	0	1.04126e-07	2.61293e-12	0	0	0	0
BFSP1	0	0	0	-2.61672e-16	0	0	0	-1.65724e-17
BFSP2	0	0	-3.75431e-07	0	0	0	0	-1.47018e-14
BGLAP	0	0	0	-5.88027e-14	0	0	0	0
BGN	0	0	1.60831e-09	0	0	1.58687e-09	0	0
BHLHA15	0	0	-2.68711e-07	0	0	0	-2.14477e-08	1.02612e-12
BHLHA9	0	0	-4.43108e-07	0	0	0	0	0
BHLHB9	0	7.77046e-07	-1.57706e-09	3.10764e-10	1.80551e-06	0	0	4.29925e-22
BHLHE22	0	1.50819e-06	5.75572e-07	6.57788e-08	6.70626e-06	-1.75935e-11	5.20568e-07	-1.55695e-14
BHLHE23	0	0	0	-6.60647e-13	-1.45033e-07	0	0	-4.01183e-18
BHLHE40	0	0	0	0	0	0	0	0
BHLHE41	0	0	5.86518e-07	0	0	0	0	-2.28952e-11
BHMT	0	0	0	8.73122e-17	0	0	0	0
BHMT2	0	0	-3.6474e-09	0	0	0	2.87188e-07	-7.63266e-12
BICC1	-4.63049e-08	0	-4.63586e-10	-3.93801e-09	0	0	0	-2.81116e-12
BICD1	0	0	-8.37042e-09	0	0	0	0	2.37576e-15
BICD2	0	0	-3.65084e-12	0	0	0	0	-1.26672e-13
BID	0	0	1.36679e-06	0	0	0	0	6.93821e-20
BIK	0	-1.18042e-06	0	0	4.93438e-07	0	0	0
BIN1	0	0	-1.08008e-08	0	0	0	0	-2.31057e-16
BIN2	0	0	-1.92734e-08	0	0	0	0	0
BIN3	0	0	0	0	0	0	0	2.37013e-17
BIRC2	0	0	-6.92036e-08	0	0	0	0	-6.85651e-17
BIRC3	-3.63327e-08	0	8.75778e-10	4.19497e-13	0	0	0	1.49674e-21
BIRC5	0	0	-1.03201e-06	-2.61514e-09	0	0	0	0
BIRC6	-2.58773e-08	-2.61805e-05	-9.01519e-08	3.65937e-09	1.47665e-05	0	0	0
BIRC7	0	0	-5.72641e-09	0	0	0	-3.64026e-07	0
BIRC8	0	0	-6.34271e-08	2.20706e-16	0	0	-3.78781e-10	2.30439e-18
BIVM	0	0	-5.67331e-07	0	0	0	0	0
BLCAP	0	0	0	0	-3.84585e-10	0	0	-5.02324e-18
BLID	0	0	4.54358e-07	0	0	0	-2.20749e-08	0
BLK	0	2.95806e-07	-8.38263e-07	0	3.34471e-08	0	0	0
BLM	0	0	0	0	0	0	-1.22079e-08	-5.98511e-18
BLMH	0	-1.55677e-08	8.72422e-11	0	-1.00775e-08	0	0	6.06505e-24
BLNK	0	-1.76878e-07	-8.58752e-07	0	-4.03009e-08	0	0	0
BLOC1S1	0	-2.59902e-08	1.04723e-07	0	2.87855e-08	0	0	-8.58629e-17
BLOC1S2	2.01695e-07	0	-1.29518e-09	0	0	0	0	1.17323e-21
BLOC1S3	0	0	8.7817e-08	-3.51302e-12	0	-2.29582e-12	0	3.0913e-20
BLVRA	0	0	-1.0807e-09	0	0	0	0	0
BLVRB	0	-9.77923e-11	5.22421e-08	0	-1.18781e-10	0	0	-1.80458e-27
BLZF1	0	-2.98415e-08	1.19674e-06	-4.57286e-13	-2.22583e-08	0	0	-2.94489e-22
BMF	0	0	-2.29596e-07	-6.06139e-10	0	0	0	5.55922e-15
BMI1	0	1.16404e-08	-3.58538e-07	0	-6.86634e-08	0	0	1.74156e-24
BMP1	0	0	-1.35609e-09	0	0	0	-1.68556e-07	0
BMP10	0	0	3.94702e-09	-2.32524e-12	0	0	0	7.18142e-16
BMP15	0	0	-1.42527e-07	0	0	0	0	5.07307e-19
BMP2	0	0	1.11888e-06	0	0	0	0	0
BMP2K	0	0	-1.78635e-07	2.67471e-12	0	0	0	0
BMP3	0	0	0	-2.84313e-13	0	0	0	-6.52296e-14
BMP4	0	-1.45649e-06	9.72192e-07	-4.31519e-09	6.25171e-07	0	8.58562e-07	0
BMP6	0	0	-1.09489e-06	-7.27607e-11	0	0	0	3.48216e-17
BMP7	0	0	0	0	-1.22563e-08	0	0	0
BMP8A	0	0	3.05994e-09	-1.80859e-12	0	0	0	-2.45502e-14
BMP8B	5.9787e-08	0	0	0	0	0	0	-3.25175e-15
BMPER	0	-5.58434e-08	5.70565e-07	6.72633e-11	9.33209e-08	0	0	-3.53664e-25
BMPR1A	0	0	-1.24197e-09	4.60791e-14	0	0	0	0
BMPR1B	0	0	0	0	0	0	0	-6.42394e-17
BMPR2	1.25848e-08	0	-4.79639e-10	-1.49019e-11	0	0	0	0
BMS1	0	0	2.14075e-07	0	0	0	-2.99048e-08	0
BMS1P4	0	0	-1.94136e-11	-1.98043e-16	0	0	0	0
BMX	0	-1.53793e-06	9.55658e-08	0	5.71681e-06	0	1.52015e-06	2.55462e-19
BNC1	0	0	1.20484e-08	7.93562e-18	0	0	6.44577e-09	2.81069e-14
BNC2	0	0	4.51281e-07	1.12282e-16	0	0	0	0
BNIP1	0	0	-6.74837e-11	7.51462e-13	0	0	0	3.76075e-15
BNIP2	0	0	6.93608e-08	5.98376e-14	0	0	0	-3.17965e-20
BNIP3	0	0	0	0	0	0	0	0
BNIP3L	0	0	-1.43752e-08	1.05566e-12	0	0	0	7.94987e-17
BNIPL	0	-1.68059e-07	0	1.16969e-11	1.52852e-07	0	0	2.5558e-27
BOC	0	0	-6.35363e-07	0	1.75651e-08	0	-1.25524e-06	0
BOD1	0	0	0	9.12575e-15	0	0	0	1.99504e-16
BOD1L	0	0	1.77058e-07	0	0	0	0	0
BOK	0	5.10566e-10	0	0	1.75213e-09	0	0	0
BOLA1	0	0	1.51509e-07	0	0	0	0	0
BOLA3	0	0	7.3843e-07	0	0	0	0	1.23559e-19
BOLL	0	0	-6.20465e-14	-7.3714e-17	0	0	9.66599e-07	0
BOP1	0	0	4.96214e-10	2.81768e-10	0	0	0	-3.12919e-15
BPESC1	0	0	-2.69811e-09	0	0	0	0	-1.13223e-18
BPGM	0	0	5.69966e-08	4.61927e-11	0	0	0	-7.41878e-16
BPHL	0	-7.74815e-09	-3.07898e-07	0	2.95719e-09	0	0	3.67537e-23
BPI	0	0	1.53671e-06	-2.58323e-15	0	0	0	0
BPIL1	0	0	-1.67464e-07	1.00962e-10	1.52898e-07	0	0	2.06003e-21
BPIL2	0	0	0	0	0	0	0	-6.02209e-11
BPIL3	0	0	0	1.10674e-13	0	0	0	0
BPNT1	0	0	2.52837e-08	-8.77768e-17	0	0	0	0
BPTF	0	0	-1.1638e-08	-6.19231e-11	0	0	0	-4.34275e-23
BRAF	0	5.08935e-09	1.04978e-09	0	-1.27715e-07	0	0	0
BRAP	0	0	-3.61135e-07	0	0	0	6.94786e-08	6.64006e-13
BRCA1	0	0	2.06298e-08	-1.14568e-14	0	0	0	1.70566e-10
BRCA2	1.8135e-07	0	-5.05071e-11	-5.39705e-11	0	0	0	-4.8336e-11
BRCC3	0	0	-4.26406e-07	0	0	0	2.537e-08	0
BRD1	0	1.66524e-08	-5.28062e-09	0	-1.05053e-08	0	-1.35609e-07	0
BRD2	0	0	-4.25167e-06	3.2572e-15	0	0	0	5.21434e-14
BRD3	0	0	-1.21311e-08	2.94078e-09	0	0	0	-1.13089e-10
BRD4	0	-8.89555e-08	-2.62777e-07	0	-6.21237e-08	0	-1.83261e-07	0
BRD7	0	0	0	8.62636e-14	0	0	0	1.44539e-16
BRD7P3	0	-1.73164e-07	0	-5.79146e-14	0	0	0	0
BRD8	0	0	3.89966e-07	1.10709e-09	0	0	0	4.96506e-14
BRD9	0	1.39193e-06	0	-2.07573e-09	2.55478e-06	0	-8.36448e-08	0
BRDT	0	0	4.50747e-09	0	0	0	0	-9.02222e-20
BRE	-2.77836e-09	0	-9.49731e-09	1.66962e-10	0	0	0	1.87412e-18
BREA2	0	-1.03937e-07	0	0	-3.99826e-08	0	0	4.82091e-23
BRF1	0	0	0	3.89529e-15	-2.57638e-09	0	0	5.27327e-21
BRF2	0	1.71372e-09	-1.37832e-07	0	-3.90997e-09	0	0	2.29938e-16
BRI3	0	8.8712e-10	0	-5.98133e-12	-1.43451e-08	0	0	-7.41892e-22
BRI3BP	0	2.69764e-10	-3.32217e-07	0	-2.89788e-09	0	0	0
BRIP1	0	0	5.33391e-08	-5.24458e-11	0	0	0	0
BRIX1	-2.18721e-07	0	-2.41766e-06	0	1.1692e-10	0	0	0
BRMS1	0	0	0	2.57986e-10	0	0	0	0
BRMS1L	0	0	-6.62464e-11	0	0	0	0	-2.34591e-21
BRP44	-1.44933e-08	0	-1.11065e-07	3.6594e-15	0	0	0	0
BRP44L	0	0	-2.94226e-10	0	0	0	0	6.60307e-10
BRPF1	0	-2.44758e-07	-3.8233e-09	0	3.67353e-06	0	0	0
BRPF3	0	0	-7.20084e-08	7.00697e-10	0	0	0	0
BRS3	3.42296e-11	0	-3.67372e-07	0	0	0	0	-2.15266e-15
BRSK1	2.56077e-10	0	0	0	0	0	0	-6.74707e-15
BRSK2	0	0	-5.08725e-06	1.71362e-12	0	0	0	0
BRUNOL4	0	-2.12639e-07	3.11605e-06	0	4.56857e-07	0	0	-5.74898e-23
BRUNOL5	5.07796e-08	0	0	0	0	0	0	2.45301e-19
BRUNOL6	0	0	0	4.05824e-12	0	0	0	4.09609e-15
BRWD1	0	0	0	-1.81304e-12	0	0	1.53798e-08	3.25063e-13
BRWD3	0	0	-2.63874e-09	8.12945e-16	0	0	-2.64535e-07	-1.00503e-16
BSCL2	0	0	-2.03571e-09	1.17783e-13	0	0	3.69883e-06	3.03209e-13
BSDC1	0	5.42041e-08	-1.813e-07	0	-1.93577e-08	0	0	0
BSG	-5.63672e-10	-2.18778e-07	-1.16052e-06	1.56488e-08	-3.17346e-07	0	0	0
BSN	0	0	0	7.82493e-12	0	0	-4.14914e-08	-9.79947e-19
BSND	0	0	2.21174e-08	3.51189e-12	0	0	0	0
BSPH1	0	0	0	0	0	0	0	0
BSPRY	4.43994e-10	-5.20146e-08	1.78244e-07	0	-1.24255e-07	0	0	-8.48193e-16
BST1	0	-1.82821e-09	6.93193e-07	0	-1.68766e-09	0	0	0
BST2	0	4.69258e-06	0	0	-1.31365e-06	0	0	-6.14261e-11
BSX	0	0	0	4.09164e-09	0	0	0	0
BTAF1	0	9.02464e-08	1.44754e-07	7.61801e-18	-8.45095e-08	0	0	0
BTBD1	-4.63846e-09	-4.18522e-06	-1.09571e-06	1.32079e-09	6.1785e-07	0	0	0
BTBD10	0	0	-6.68262e-07	0	0	0	1.92995e-08	-1.32805e-12
BTBD11	0	0	-1.17045e-08	6.99665e-11	1.85754e-09	0	0	0
BTBD12	0	0	-8.2757e-07	0	0	0	0	0
BTBD16	0	0	-1.15219e-09	-9.89267e-12	0	0	-3.55261e-08	0
BTBD17	0	0	-3.27919e-09	0	0	0	0	0
BTBD18	5.65336e-08	0	9.75934e-10	0	0	0	0	1.68573e-10
BTBD19	0	0	0	0	0	0	0	3.85557e-21
BTBD2	4.63505e-08	0	-1.25008e-06	0	0	0	0	0
BTBD3	0	1.0156e-08	7.83761e-08	0	-2.94911e-08	0	2.79831e-06	-2.15093e-26
BTBD6	0	4.12283e-08	1.02134e-09	0	0	0	0	0
BTBD7	5.84502e-08	0	-3.87724e-07	4.27326e-11	0	0	0	2.48194e-19
BTBD8	0	0	5.7855e-08	0	0	0	3.50746e-07	4.8313e-14
BTBD9	0	-6.92157e-08	-3.95683e-06	0	4.28161e-08	0	0	0
BTC	0	2.5365e-09	-1.42538e-07	0	2.29571e-09	0	-2.20133e-07	-4.20549e-23
BTD	0	0	3.94566e-07	0	0	0	0	0
BTF3	0	0	-3.46106e-10	1.14917e-12	0	0	-2.71657e-07	6.01011e-12
BTF3L4	0	-4.61768e-10	0	0	1.4126e-09	1.20581e-23	0	3.92231e-28
BTG1	0	0	3.03328e-10	0	0	0	0	0
BTG2	0	0	-6.10936e-07	-1.32151e-15	0	0	-1.09765e-06	0
BTG3	0	2.00897e-08	0	5.24318e-11	-3.32501e-08	0	0	0
BTG4	0	0	-1.52053e-08	5.71965e-13	0	0	-2.93706e-06	7.41325e-23
BTK	0	9.20242e-08	-2.34234e-07	2.80791e-13	3.93714e-08	0	0	8.43654e-22
BTN1A1	0	7.64071e-10	-4.16947e-11	0	-6.67256e-10	0	0	0
BTN2A1	0	0	1.48721e-07	-2.28728e-12	0	0	0	2.00868e-20
BTN2A2	0	0	0	0	0	0	0	-6.0544e-17
BTN2A3	0	-2.59907e-09	1.27465e-10	0	7.45878e-10	0	-6.91128e-09	5.43773e-27
BTN3A1	0	6.98677e-09	3.04993e-09	0	7.91338e-10	0	0	0
BTN3A2	0	0	-2.68238e-07	5.16112e-12	0	0	0	4.93242e-13
BTN3A3	-4.70206e-07	0	3.78177e-07	0	4.79193e-08	0	0	0
BTNL2	0	-2.26409e-07	8.42879e-07	2.37063e-12	2.11741e-07	0	0	-1.81036e-24
BTNL3	0	0	0	0	0	0	0	0
BTNL8	0	0	0	1.72393e-12	0	0	0	-6.42523e-19
BTNL9	0	0	-2.92161e-09	8.08739e-13	0	0	0	0
BTRC	0	0	-2.23814e-09	0	0	0	0	0
BUB1	0	-2.08423e-05	-1.55305e-07	1.42192e-08	-1.15641e-05	0	0	-2.75291e-10
BUB1B	0	0	7.39516e-09	-1.2162e-11	0	0	0	6.87316e-15
BUB3	0	0	-2.27485e-07	3.44715e-15	0	0	0	-2.30344e-14
BUD13	0	-1.26012e-05	2.71462e-08	3.72287e-08	2.81595e-06	0	0	0
BUD31	0	-8.3989e-06	3.34775e-08	1.07445e-08	-3.60863e-06	0	0	0
BVES	0	0	2.52572e-09	0	0	0	5.18021e-08	0
BYSL	0	0	1.69052e-07	1.29767e-14	0	0	3.06465e-08	1.78426e-13
BZRAP1	0	0	-2.53445e-07	0	0	0	0	-8.67614e-14
BZW1	0	0	-3.83733e-10	0	0	0	0	0
BZW1L1	0	1.19283e-05	1.68392e-07	2.56713e-08	4.04933e-05	0	0	-6.09652e-10
BZW2	0	4.83428e-09	-7.87951e-10	0	-3.15456e-08	-5.26476e-07	0	0
C10orf10	5.40172e-08	0	1.99929e-08	3.47621e-11	0	0	-5.70296e-07	2.32285e-12
C10orf104	0	-7.99282e-08	-4.52036e-09	-6.2929e-13	3.16702e-07	0	0	-5.20021e-24
C10orf105	0	2.28905e-05	-6.67037e-09	3.92802e-06	-5.37585e-05	0	0	-4.34509e-11
C10orf107	0	0	-1.0289e-06	1.59457e-14	-1.73567e-08	0	0	8.71248e-19
C10orf108	0	0	3.98779e-06	-1.02961e-13	0	0	0	2.7492e-22
C10orf11	0	0	-5.96422e-07	0	0	0	-1.63301e-07	0
C10orf110	0	0	-9.05536e-09	0	0	0	0	0
C10orf111	0	0	1.79793e-07	-1.00869e-17	-5.5438e-08	0	0	-2.82797e-22
C10orf114	0	0	2.33581e-09	4.65698e-13	0	0	-7.81402e-07	-7.49279e-17
C10orf116	0	0	7.62344e-09	-3.01574e-14	0	0	0	0
C10orf118	0	0	-4.4366e-07	-1.31039e-16	0	0	1.65357e-07	-2.04101e-19
C10orf119	0	2.57666e-07	-4.36974e-09	0	-1.50932e-07	0	7.518e-09	1.57621e-25
C10orf12	0	-3.37218e-08	1.00514e-07	1.46516e-13	5.73894e-09	0	5.58069e-08	5.1208e-23
C10orf120	0	0	-2.82863e-09	0	0	0	0	-1.34872e-17
C10orf122	0	-1.67275e-08	0	0	-6.70587e-07	0	0	0
C10orf125	0	0	-1.59903e-08	0	0	-7.71458e-08	0	1.54437e-16
C10orf128	0	0	-7.72557e-08	-3.85248e-13	0	0	0	3.75647e-16
C10orf129	0	0	0	6.69989e-13	0	0	0	0
C10orf131	0	0	3.35174e-10	0	0	0	1.61353e-07	1.46761e-13
C10orf137	0	0	0	6.17928e-11	0	0	4.98187e-08	8.56411e-20
C10orf140	0	0	0	0	-1.26928e-08	0	0	0
C10orf18	0	0	0	0	0	0	0	-1.03777e-20
C10orf2	0	0	6.2049e-07	-2.6777e-12	0	0	0	-1.09404e-19
C10orf25	0	0	-2.72275e-07	-2.80235e-17	0	0	0	0
C10orf26	0	0	8.37162e-07	0	0	0	0	1.00157e-20
C10orf27	0	0	0	1.15409e-14	0	0	0	-2.94398e-16
C10orf28	-7.10987e-13	0	6.49606e-09	9.91365e-15	0	0	-1.18329e-07	0
C10orf32	-6.01901e-08	0	-8.05611e-10	2.76969e-15	0	0	0	3.75453e-20
C10orf35	0	0	3.82837e-08	0	0	0	0	0
C10orf4	0	0	0	0	0	0	3.11332e-08	5.29615e-12
C10orf41	0	2.61618e-06	1.69897e-06	-3.09627e-08	2.85249e-06	0	0	0
C10orf46	-1.90951e-08	0	1.80889e-10	0	0	0	1.56419e-09	6.282e-17
C10orf47	2.67421e-08	3.39388e-08	-1.83951e-09	0	-8.64145e-08	0	0	7.02918e-26
C10orf50	-4.27673e-09	0	0	0	0	1.06321e-12	0	0
C10orf53	0	0	-4.7686e-07	2.29039e-14	0	0	0	0
C10orf54	0	0	0	-4.54279e-13	0	0	0	9.81534e-17
C10orf55	0	0	-5.97887e-09	0	0	0	-2.88034e-08	-1.40566e-11
C10orf57	-1.89793e-08	0	0	-5.44988e-14	0	0	0	1.36941e-10
C10orf58	0	-1.27449e-10	3.47054e-07	2.54493e-13	6.25188e-09	0	0	9.38662e-27
C10orf62	0	8.86476e-07	1.63267e-07	0	-1.92096e-07	0	0	2.3531e-23
C10orf67	0	1.52957e-06	0	0	-3.6867e-06	0	0	0
C10orf68	0	5.53213e-06	2.35596e-11	1.73061e-07	-9.87505e-06	0	0	0
C10orf71	0	0	3.70464e-07	-1.32653e-14	0	0	0	0
C10orf72	0	0	0	0	0	0	0	1.68138e-16
C10orf75	0	-7.2743e-10	5.30329e-11	0	0	0	0	0
C10orf76	0	-3.7384e-08	3.63497e-07	0	-4.5113e-07	0	8.32277e-09	0
C10orf78	0	-1.0772e-06	7.71951e-08	0	3.25644e-07	0	0	0
C10orf79	-4.34658e-08	0	-1.16249e-11	3.15627e-11	0	0	0	-5.54673e-11
C10orf81	9.9493e-11	-3.07533e-07	-2.28013e-09	3.9821e-13	1.34996e-07	0	0	-2.73794e-17
C10orf82	0	0	4.19088e-07	0	0	0	0	6.21772e-12
C10orf84	0	0	4.04901e-07	5.89296e-17	-3.49945e-09	0	-1.11628e-08	-6.48914e-22
C10orf88	0	2.87699e-06	4.34312e-07	2.33472e-10	-1.72272e-06	0	0	0
C10orf90	0	0	-1.72104e-08	0	0	0	0	8.27277e-16
C10orf91	0	0	-2.98838e-09	0	0	0	0	1.00577e-18
C10orf93	0	0	-5.23045e-09	-5.66841e-14	0	0	0	-8.65328e-23
C10orf95	-5.4674e-09	-5.97408e-09	0	0	5.21361e-08	0	0	0
C10orf96	0	0	-2.85877e-09	0	0	0	0	-4.47605e-15
C10orf99	0	1.5109e-07	-5.99633e-09	2.26851e-12	-3.05322e-08	0	0	0
C11orf1	-2.15463e-11	0	-4.89646e-07	-1.08955e-15	0	0	0	0
C11orf10	0	0	5.53825e-07	-4.33234e-13	0	0	0	-1.2069e-20
C11orf16	0	0	0	1.41916e-10	0	0	0	-3.98043e-13
C11orf17	0	3.49215e-10	9.82075e-07	0	-2.41595e-09	0	0	0
C11orf2	3.53732e-08	4.92285e-06	2.88426e-07	-3.34005e-10	1.47153e-06	0	7.37503e-08	0
C11orf20	6.32218e-10	0	0	0	0	0	0	0
C11orf21	0	0	0	7.2868e-15	0	0	0	-2.03445e-17
C11orf24	0	0	-9.01012e-11	1.55547e-11	0	0	0	-7.35513e-25
C11orf30	0	0	1.15732e-08	0	0	0	0	0
C11orf31	2.6821e-11	0	8.11216e-07	-2.85473e-13	0	-1.39816e-05	0	1.37091e-19
C11orf34	0	-2.27863e-06	0	-3.47003e-07	7.49878e-06	0	0	0
C11orf35	-1.23591e-09	0	-4.32009e-08	-3.46702e-13	0	0	0	2.35707e-13
C11orf36	0	0	0	0	0	0	0	0
C11orf41	0	0	-1.34064e-08	0	0	0	0	-8.38457e-16
C11orf42	0	7.71079e-07	1.06924e-08	2.75404e-08	-4.7826e-07	0	0	0
C11orf45	0	0	1.40694e-07	-2.97078e-10	0	0	0	-2.60823e-14
C11orf46	0	0	0	6.63386e-15	0	0	0	-5.90921e-20
C11orf48	0	-1.49727e-09	8.94913e-08	0	-5.45633e-09	0	0	1.04289e-20
C11orf49	5.96842e-08	0	-4.67562e-06	-2.83671e-15	0	0	0	-3.58639e-23
C11orf51	2.26009e-11	0	-5.34215e-07	-1.11447e-12	0	0	0	0
C11orf52	0	-8.88106e-08	9.51269e-11	-1.34719e-10	1.09622e-07	0	0	0
C11orf53	0	8.98801e-09	7.42364e-14	0	-1.13467e-08	0	0	8.29207e-15
C11orf54	0	0	-6.7519e-08	0	0	0	0	0
C11orf57	0	0	0	2.60205e-15	0	0	0	0
C11orf58	0	4.48447e-08	9.98796e-08	0	2.19621e-08	0	-3.95973e-07	-4.88468e-25
C11orf59	0	0	-4.44622e-07	0	0	0	0	-2.49609e-18
C11orf60	0	0	8.04709e-07	7.54232e-10	0	0	0	-1.09198e-17
C11orf61	0	-2.7394e-06	-4.54956e-07	-2.0156e-12	6.91958e-08	0	0	0
C11orf63	0	0	-3.8067e-09	1.19983e-09	0	0	7.15819e-07	0
C11orf64	0	0	0	-3.73286e-18	0	0	0	0
C11orf65	3.02604e-08	0	1.54149e-07	2.10858e-16	0	0	0	1.36734e-13
C11orf66	0	0	7.12816e-07	3.059e-10	0	0	0	1.25384e-12
C11orf67	0	0	6.73073e-10	0	0	0	0	2.15259e-17
C11orf68	0	0	1.27997e-07	-5.11407e-12	0	0	0	0
C11orf70	0	-6.60575e-06	-6.71637e-07	-3.47132e-07	5.29443e-06	0	0	0
C11orf71	0	0	-2.66114e-10	-4.1361e-12	0	0	6.31468e-08	8.38479e-21
C11orf73	0	0	-6.11948e-11	0	0	0	0	0
C11orf74	0	0	0	5.67682e-10	0	0	0	9.10585e-13
C11orf75	0	0	3.0076e-07	3.49725e-18	0	0	0	0
C11orf80	0	0	-8.87952e-08	2.84876e-13	0	0	0	0
C11orf82	0	0	0	4.32822e-10	0	0	0	0
C11orf83	0	0	0	0	0	0	0	-1.06551e-20
C11orf84	0	5.85168e-07	0	-1.84507e-08	3.21786e-07	0	0	0
C11orf85	0	1.26884e-05	4.17533e-08	-2.45671e-08	1.39014e-05	0	3.45273e-06	0
C11orf86	0	2.1842e-05	6.05407e-08	1.68913e-08	3.75671e-05	0	0	-2.25791e-13
C11orf87	0	0	0	-1.409e-12	0	0	0	1.40292e-24
C11orf88	0	-1.02903e-08	0	0	1.90603e-09	0	0	0
C11orf9	0	0	-8.23889e-09	4.12246e-09	0	0	0	5.40215e-15
C11orf90	0	4.87262e-07	-7.01437e-10	0	4.19308e-07	0	0	0
C11orf91	0	0	-1.38115e-07	-3.33233e-12	0	0	0	0
C11orf92	0	0	-4.80514e-09	0	0	0	0	0
C11orf93	0	0	-2.42946e-07	0	0	0	0	-8.82881e-15
C11orf94	0	0	9.31525e-08	6.03848e-15	0	0	0	-2.69497e-15
C11orf95	0	0	-6.14975e-07	2.06795e-11	-7.86281e-09	0	0	0
C12orf10	0	0	-1.17921e-09	4.61709e-10	0	0	0	1.27178e-14
C12orf11	-1.1357e-09	0	1.01889e-09	4.293e-15	0	0	0	3.44079e-18
C12orf12	0	0	0	0	0	0	3.25732e-07	0
C12orf23	-8.3612e-08	0	-5.10593e-09	-9.08053e-10	0	0	0	0
C12orf24	0	1.6705e-08	-2.96428e-07	0	-2.161e-08	0	0	0
C12orf26	0	0	-8.77709e-10	0	0	0	0	0
C12orf27	0	-1.64426e-08	3.31623e-08	0	-3.07944e-08	0	1.88264e-07	-2.20779e-19
C12orf29	0	1.58842e-11	-1.40918e-08	2.98814e-16	3.80611e-11	0	6.10286e-09	0
C12orf32	0	0	0	1.51541e-14	0	0	0	2.85514e-19
C12orf34	0	0	0	4.57998e-14	0	0	0	0
C12orf35	0	0	-4.34981e-10	0	0	0	-5.84602e-07	0
C12orf36	0	-1.72342e-08	-7.11443e-08	0	3.25724e-09	0	0	-8.75532e-20
C12orf39	6.98337e-08	0	1.49486e-07	-5.79359e-11	0	0	0	1.61437e-19
C12orf4	0	0	0	0	0	0	0	4.16899e-11
C12orf40	0	0	0	-7.01643e-13	0	0	0	0
C12orf41	0	3.58689e-08	-8.05919e-07	0	-7.50794e-09	0	-1.94063e-08	0
C12orf42	0	-1.04158e-06	8.58129e-09	7.48781e-10	1.25603e-06	0	0	0
C12orf43	0	-1.44925e-05	0	1.87601e-08	-5.23178e-05	0	0	-2.93753e-13
C12orf44	0	1.10527e-08	1.57258e-08	0	-1.74259e-09	0	0	4.43827e-20
C12orf45	0	0	0	1.12073e-12	0	0	0	5.24828e-15
C12orf47	0	0	0	-5.8894e-17	0	0	0	1.98104e-22
C12orf48	-1.94142e-08	-9.54709e-08	-1.83507e-07	3.77451e-13	-1.48659e-07	0	0	7.32336e-22
C12orf49	1.03442e-07	0	-5.776e-09	0	0	0	1.73033e-07	0
C12orf5	0	-4.33217e-08	0	0	-6.26586e-08	0	6.47242e-07	1.41607e-20
C12orf51	0	0	-9.74184e-07	8.96252e-13	0	0	-1.56097e-07	3.41821e-23
C12orf52	0	3.97447e-08	3.84808e-07	0	0	0	0	-6.53432e-20
C12orf53	0	0	1.71197e-09	-4.31912e-14	0	0	0	0
C12orf54	0	0	9.07336e-08	-4.70993e-18	0	0	0	0
C12orf56	0	0	0	0	0	0	0	-8.59096e-17
C12orf57	0	0	1.98128e-07	0	0	0	-5.55541e-08	0
C12orf60	0	2.5314e-07	0	-2.2514e-10	1.83386e-07	0	2.16432e-07	5.28265e-25
C12orf61	0	0	0	0	0	0	0	-1.27622e-24
C12orf62	1.32317e-09	-1.04384e-07	-1.47547e-09	0	3.3304e-07	0	-4.77626e-07	0
C12orf63	0	0	-1.40371e-07	0	0	0	0	0
C12orf65	0	-1.8056e-09	0	0	-4.53211e-10	0	0	4.70453e-22
C12orf66	0	-4.84416e-07	1.57685e-08	-1.37821e-13	5.41607e-07	0	0	0
C12orf67	-2.08838e-11	0	-1.72773e-07	0	0	0	0	0
C12orf68	0	0	2.95493e-07	7.85273e-11	0	0	0	0
C12orf69	2.9082e-09	0	0	7.7472e-11	0	0	0	0
C12orf70	0	0	-2.79947e-07	0	0	9.42774e-13	0	-5.41394e-22
C12orf71	0	0	-1.39984e-07	3.09966e-11	0	0	0	-1.12533e-15
C12orf72	0	3.09389e-07	9.05471e-11	0	1.26269e-07	0	2.7095e-08	-9.03716e-23
C12orf73	-4.7525e-09	0	-3.51637e-08	-6.50752e-10	0	0	0	-4.99014e-17
C12orf74	0	0	-1.41086e-09	1.03682e-13	0	0	2.68904e-07	0
C12orf75	0	4.84888e-06	0	6.61431e-09	-3.91001e-06	-5.78307e-10	0	0
C12orf76	0	5.16355e-07	3.26432e-09	0	1.80502e-07	-9.32734e-12	0	2.47796e-20
C12orf77	0	1.80855e-07	-4.16149e-09	-1.36128e-09	2.65653e-06	0	0	0
C13orf1	0	4.20245e-07	2.57004e-10	-3.00551e-09	-5.60477e-07	-6.83645e-10	0	1.24835e-19
C13orf15	0	0	-1.79969e-06	-2.09184e-14	0	0	-1.75183e-07	0
C13orf16	0	0	0	2.77854e-14	0	0	0	4.55919e-13
C13orf18	0	-1.81923e-06	-5.59677e-07	2.25951e-11	1.06587e-07	0	0	3.49819e-22
C13orf23	0	0	0	0	0	0	0	-1.25811e-17
C13orf26	0	1.72788e-09	9.45688e-10	0	-1.56838e-09	0	0	0
C13orf27	0	2.95199e-08	-1.22114e-07	0	6.57356e-08	0	0	2.357e-17
C13orf28	0	0	-1.02456e-06	0	0	0	0	-1.1446e-19
C13orf29	0	5.91645e-09	0	0	3.94449e-10	0	0	-6.46208e-23
C13orf30	0	-5.43285e-09	5.45234e-09	0	0	0	0	0
C13orf31	0	0	8.07494e-09	-8.31134e-14	0	0	-1.39778e-08	0
C13orf33	0	3.64129e-07	8.5968e-07	0	-4.69246e-08	0	0	-1.1238e-23
C13orf34	0	-9.71169e-08	0	-7.55551e-16	0	0	0	-2.49412e-25
C13orf35	0	0	-6.56648e-09	3.00179e-10	0	0	0	0
C13orf36	0	0	3.03913e-07	-1.4251e-09	0	0	0	-6.83416e-22
C13orf37	0	0	-3.42201e-11	6.96612e-16	0	0	0	-1.05601e-17
C13orf38	0	2.07367e-09	-3.09196e-10	-1.32397e-09	-1.75917e-08	0	-1.93711e-07	0
C13orf39	0	0	-4.07724e-07	0	0	0	0	0
C14orf1	0	3.96412e-07	5.48172e-08	1.83007e-07	-2.08764e-05	0	0	-3.37249e-09
C14orf101	0	0	0	-1.43534e-15	0	0	4.71489e-10	0
C14orf102	1.6418e-08	-6.15611e-07	4.16529e-07	0	1.04798e-06	0	0	2.07713e-25
C14orf104	0	0	0	0	0	-6.36782e-10	1.69847e-08	3.90736e-21
C14orf106	0	-4.24571e-06	1.31507e-06	0	7.96164e-06	0	0	-2.05405e-11
C14orf109	1.85565e-09	0	4.56407e-07	4.76113e-17	0	0	0	1.12878e-16
C14orf115	0	2.56863e-05	-4.78779e-07	8.97131e-08	-2.79622e-05	0	-2.24114e-08	0
C14orf118	0	1.07771e-10	2.07839e-09	0	-2.35254e-10	0	0	0
C14orf119	0	1.48618e-09	-4.12557e-10	-2.06015e-14	0	0	0	4.3261e-26
C14orf126	-7.37583e-09	0	0	5.13764e-11	0	0	0	7.75663e-14
C14orf128	-7.69066e-11	-3.54145e-08	1.06304e-10	7.13e-12	5.65345e-08	0	0	2.35705e-27
C14orf129	0	0	2.19744e-08	0	0	0	0	0
C14orf132	0	0	3.57009e-07	2.14985e-14	0	0	0	0
C14orf133	0	0	-6.89864e-10	-3.82089e-15	0	0	0	-2.87081e-14
C14orf135	0	-4.001e-06	0	1.17729e-06	-7.10455e-07	0	0	-1.1879e-09
C14orf138	0	4.57396e-08	2.58414e-08	0	1.84684e-08	0	0	3.26913e-20
C14orf139	1.97156e-09	0	-4.90995e-09	0	-6.11838e-10	0	0	4.72872e-19
C14orf142	0	0	1.30378e-10	1.38221e-13	0	0	0	8.14472e-16
C14orf143	0	-2.63183e-10	-4.54226e-07	1.18704e-11	-4.03169e-09	0	0	-5.33542e-18
C14orf147	-1.36001e-08	-2.76808e-08	-7.12689e-11	0	6.10443e-09	0	0	9.88476e-26
C14orf148	5.45265e-08	-6.15181e-09	0	0	-8.59465e-09	0	0	0
C14orf149	0	0	0	-1.37403e-09	0	0	0	9.03201e-15
C14orf153	0	-4.98479e-08	1.45731e-08	0	-1.78719e-08	0	1.9443e-08	0
C14orf156	0	0	-2.70961e-08	0	0	-6.13874e-12	0	0
C14orf159	0	0	-4.42913e-10	5.98317e-14	0	0	-2.92766e-08	0
C14orf162	0	-1.85786e-07	-2.41004e-10	-2.59289e-09	8.94883e-07	0	0	0
C14orf165	-1.06568e-10	0	0	0	0	0	0	0
C14orf166	0	-1.77606e-07	-2.62546e-07	0	0	0	0	-1.91542e-23
C14orf166B	0	0	0	0	1.67996e-08	0	0	6.44566e-22
C14orf167	0	0	0	-2.52043e-13	0	0	0	-1.29273e-12
C14orf169	0	0	-1.54328e-07	0	0	0	0	0
C14orf174	0	0	1.1892e-11	4.51933e-10	0	0	0	0
C14orf176	0	7.50831e-08	-9.48065e-09	0	6.03687e-08	0	0	-1.75429e-25
C14orf177	0	0	0	-1.74133e-14	0	0	0	-3.57223e-15
C14orf178	0	0	0	0	0	0	-1.30036e-07	-3.65925e-15
C14orf179	0	0	-4.54151e-12	-2.11562e-09	0	0	0	0
C14orf180	0	-3.37744e-05	-1.14558e-06	2.29988e-07	1.69301e-06	0	0	-3.4688e-11
C14orf181	8.76203e-08	5.37912e-06	0	-4.34463e-08	4.75579e-06	0	3.82489e-08	0
C14orf182	0	0	0	2.99218e-12	0	0	0	5.73176e-14
C14orf183	0	0	0	-4.47206e-14	0	0	0	0
C14orf184	0	3.78659e-08	-4.85136e-11	0	-7.51487e-08	0	3.9636e-07	1.31883e-19
C14orf19	0	0	0	0	0	0	-9.92741e-08	0
C14orf2	0	0	-7.93208e-12	2.06744e-13	0	0	0	9.35285e-17
C14orf21	0	-2.38466e-07	-1.33218e-09	-1.925e-11	1.2652e-08	0	0	-8.00573e-23
C14orf23	0	0	2.76687e-08	0	0	0	0	4.74673e-17
C14orf28	-8.78072e-10	0	7.37328e-08	0	0	0	1.85059e-08	1.1178e-26
C14orf33	0	0	3.8823e-11	1.50683e-13	0	0	0	0
C14orf34	9.93565e-10	0	1.4549e-09	0	0	0	0	-1.77411e-14
C14orf37	0	6.93019e-09	-1.91423e-09	0	-2.44865e-09	0	-1.39475e-07	-8.47524e-28
C14orf38	0	-2.99866e-06	2.7133e-07	0	8.21092e-06	0	0	0
C14orf4	5.07427e-09	0	1.21498e-07	0	0	0	0	0
C14orf43	0	0	0	-1.05658e-09	0	0	0	-2.22677e-24
C14orf45	0	0	-4.01533e-09	-4.321e-11	0	0	0	-1.96389e-17
C14orf48	-2.21652e-08	0	-4.89798e-09	0	0	0	0	0
C14orf49	0	0	0	5.98921e-15	0	0	0	-1.5117e-13
C14orf50	0	0	8.6715e-07	0	0	0	0	0
C14orf64	0	0	-6.85459e-08	0	0	0	0	-8.39835e-20
C14orf68	0	0	-7.8479e-08	0	0	0	5.7389e-07	0
C14orf70	0	0	-2.0949e-08	0	2.86982e-08	0	0	-1.38701e-23
C14orf72	-1.52328e-06	0	-1.15402e-07	-7.87398e-13	0	0	0	3.22814e-17
C14orf73	0	0	-1.19625e-06	0	0	0	0	6.17004e-17
C14orf79	0	0	4.39888e-07	1.24957e-11	0	0	0	1.38712e-20
C14orf80	0	0	5.6056e-07	0	0	0	2.11865e-08	-4.18327e-20
C14orf86	0	0	4.47141e-08	1.83372e-13	0	0	0	0
C14orf93	4.02429e-08	0	0	0	0	0	-1.49597e-14	0
C15orf17	1.9273e-08	0	1.86351e-07	0	0	-1.53531e-09	0	0
C15orf2	0	0	0	-5.4006e-11	0	0	0	3.22924e-17
C15orf21	0	0	1.75929e-07	-1.15341e-12	0	0	0	-1.76931e-14
C15orf23	-6.70622e-09	0	5.77751e-10	0	0	1.03352e-09	0	-2.31328e-23
C15orf24	0	1.01891e-05	0	4.19189e-07	-2.04971e-05	0	-1.20821e-07	0
C15orf26	0	1.56885e-07	6.14854e-08	0	-2.50738e-08	0	0	0
C15orf27	3.67465e-08	2.90751e-09	5.3746e-07	0	-1.81606e-09	0	4.98468e-07	0
C15orf28	5.11608e-11	0	0	2.46762e-12	-1.4199e-09	0	0	0
C15orf29	9.59434e-10	-7.54292e-08	0	0	2.05255e-07	0	-1.63539e-08	0
C15orf32	0	0	-2.25714e-09	0	0	0	-3.16629e-10	2.9032e-26
C15orf33	-6.76561e-11	0	9.12949e-07	-5.3582e-13	0	0	4.51953e-08	0
C15orf34	0	0	2.1266e-07	-1.36279e-19	0	0	0	1.46155e-20
C15orf37	0	0	-4.96691e-07	0	0	0	0	0
C15orf38	0	3.85963e-06	-4.49505e-07	1.67503e-08	5.13352e-06	0	0	2.83867e-13
C15orf39	0	0	0	-1.11722e-13	0	0	-4.50903e-07	0
C15orf40	-4.3696e-08	-1.62688e-07	0	-5.11912e-14	-3.09655e-08	0	0	3.7037e-26
C15orf41	0	1.20655e-08	-2.97958e-07	-1.12009e-15	-1.18011e-09	0	0	1.20904e-17
C15orf42	0	1.85881e-07	0	9.06479e-16	-5.0134e-07	0	0	0
C15orf43	0	1.68002e-08	0	0	0	0	0	-9.9999e-20
C15orf44	0	0	-1.37417e-07	0	0	0	0	0
C15orf48	0	-1.07689e-06	0	7.20902e-11	4.49596e-07	0	0	2.13498e-20
C15orf50	0	5.36778e-08	0	0	-1.90231e-08	0	0	0
C15orf52	0	3.11505e-05	-5.71863e-09	-4.98719e-07	-3.12397e-05	0	0	-1.51345e-09
C15orf53	0	-2.70396e-08	-2.88618e-07	-3.71436e-15	-4.41856e-08	0	0	2.68462e-12
C15orf54	0	6.85666e-07	0	-4.72721e-10	-5.05635e-07	0	0	-2.51506e-22
C15orf55	0	0	-5.3853e-10	1.75474e-14	0	0	0	0
C15orf56	0	0	-8.93163e-07	4.42921e-10	0	0	0	1.54396e-15
C15orf57	0	1.16365e-08	-1.29739e-07	0	-3.54036e-08	0	0	-1.11306e-27
C15orf58	0	0	0	0	0	0	0	2.27379e-24
C15orf59	0	0	-6.52928e-09	1.64071e-10	0	0	1.98068e-07	-2.14e-12
C15orf60	0	0	0	0	0	0	0	0
C15orf61	-2.45623e-09	0	9.26679e-11	0	0	0	0	8.15396e-12
C15orf62	0	-3.32467e-07	2.37955e-07	5.17401e-12	1.7365e-08	0	0	0
C15orf63	1.04144e-08	0	-1.07137e-07	0	0	0	0	1.86263e-19
C16orf10	0	0	1.16198e-07	4.00844e-10	0	0	0	-7.58946e-18
C16orf11	0	0	5.65797e-07	0	0	0	0	9.90963e-14
C16orf13	0	0	1.10825e-06	0	0	0	0	9.58825e-11
C16orf3	-8.45476e-09	0	-1.03304e-07	-6.35996e-09	0	0	0	9.55084e-14
C16orf35	0	7.43126e-09	0	0	0	0	0	0
C16orf38	4.63008e-09	-3.09981e-07	7.19093e-07	4.2217e-10	2.86091e-07	0	0	-8.3654e-24
C16orf42	-2.74551e-08	0	0	4.94497e-13	0	0	0	2.31045e-19
C16orf45	0	0	-1.28672e-06	-1.0229e-14	0	0	0	5.26575e-13
C16orf46	0	0	4.28957e-10	0	0	0	0	3.80476e-17
C16orf48	0	-2.90531e-06	9.40039e-07	1.9503e-07	1.12957e-06	0	0	-1.27236e-14
C16orf5	0	0	1.81576e-07	3.29982e-12	0	0	0	0
C16orf52	0	0	3.30789e-07	0	0	0	0	-2.67929e-14
C16orf53	7.18587e-10	0	-1.22803e-07	-3.02562e-13	0	-1.27189e-10	0	2.47646e-13
C16orf54	0	2.77304e-06	-1.99913e-08	4.71566e-12	1.69712e-06	0	0	-3.09976e-20
C16orf55	-1.3184e-08	0	1.10681e-07	0	0	0	0	-7.45143e-18
C16orf57	0	0	9.69415e-07	0	0	0	0	0
C16orf58	0	0	6.78946e-07	-1.68153e-15	0	0	0	1.42004e-18
C16orf59	0	0	-2.01663e-07	0	0	0	3.18946e-09	-1.23043e-10
C16orf61	0	0	0	1.74055e-17	0	0	0	0
C16orf62	0	0	3.2228e-09	0	0	0	6.23043e-09	3.14304e-19
C16orf63	0	0	0	0	0	0	-1.25487e-07	2.73394e-15
C16orf65	0	0	-2.8264e-07	0	0	0	1.10479e-09	0
C16orf67	0	0	5.13354e-07	0	0	0	0	-2.41465e-10
C16orf68	0	0	4.79387e-10	-2.70149e-13	0	0	0	-3.57196e-21
C16orf7	0	-2.52382e-09	0	0	2.13972e-09	0	0	7.6456e-24
C16orf70	0	1.57035e-07	-1.21447e-07	0	-1.00236e-07	0	0	-9.37301e-22
C16orf71	0	0	-1.62767e-06	2.5216e-14	1.61691e-09	0	0	-7.62994e-26
C16orf72	0	0	0	0	0	0	0	-6.12913e-16
C16orf73	0	0	4.95816e-11	2.46083e-16	0	0	2.90887e-07	2.26967e-25
C16orf74	0	0	-2.84946e-08	0	0	0	0	3.10856e-12
C16orf75	-1.69111e-09	0	0	0	0	0	0	1.12853e-15
C16orf78	-3.49294e-08	0	-7.26527e-07	0	0	0	0	2.27598e-16
C16orf79	0	0	-9.12044e-09	-1.17427e-12	0	0	2.44519e-07	4.24245e-13
C16orf80	0	-2.83699e-07	0	1.26252e-12	9.43297e-08	0	0	0
C16orf81	0	1.49327e-08	2.96183e-06	1.50819e-14	-4.3966e-08	0	0	0
C16orf82	0	-7.20648e-09	-1.44719e-10	0	5.09659e-10	0	0	-2.39311e-27
C16orf86	0	0	-2.90007e-09	9.34608e-09	0	0	0	0
C16orf87	0	0	1.78417e-07	-4.07205e-12	0	0	2.05691e-08	0
C16orf88	0	0	0	0	0	0	3.06845e-08	0
C16orf89	0	0	-1.43159e-07	0	0	0	0	-1.40743e-17
C16orf90	0	0	0	-1.68357e-14	0	-5.45166e-11	0	8.46356e-15
C16orf91	0	0	7.50701e-08	0	0	-2.18269e-08	0	-4.62563e-20
C16orf92	-8.6438e-13	0	-9.72016e-09	0	0	0	2.9374e-09	-5.21359e-20
C16orf93	0	0	-2.02118e-07	0	0	0	2.04262e-06	0
C17orf100	0	-1.14038e-07	-2.4969e-07	-1.98488e-14	2.38183e-08	0	0	1.54947e-18
C17orf101	0	1.72607e-07	1.27639e-06	0	1.97708e-07	0	-3.95973e-07	2.26664e-22
C17orf102	0	1.19281e-08	-1.59838e-10	0	-8.19641e-08	0	0	0
C17orf103	-2.41496e-08	0	2.22752e-07	0	0	0	0	-8.06672e-20
C17orf104	0	0	7.62526e-09	4.36571e-13	1.12612e-09	0	0	3.01968e-24
C17orf105	0	0	-9.1289e-08	2.60715e-09	0	0	0	5.12748e-13
C17orf106	0	0	-9.28361e-07	0	0	0	-7.39414e-09	-1.14279e-10
C17orf107	0	0	0	-1.0189e-13	0	0	-1.25958e-08	-2.40457e-21
C17orf108	0	0	3.11495e-11	9.28322e-15	0	0	0	0
C17orf28	0	0	2.12303e-06	-3.33582e-15	0	0	0	0
C17orf37	0	0	-4.74918e-09	-5.18217e-13	0	0	0	0
C17orf39	0	-6.50078e-09	-1.79497e-07	0	1.36952e-08	0	0	0
C17orf42	0	0	2.00587e-07	0	0	0	1.37137e-08	2.49711e-23
C17orf44	1.15444e-09	0	0	0	4.34026e-09	0	0	0
C17orf46	0	-1.04098e-07	0	0	1.95698e-07	0	0	0
C17orf47	0	0	0	4.66407e-12	0	0	0	1.3597e-16
C17orf48	0	0	-1.09252e-07	1.04672e-14	0	0	-2.03747e-08	9.11091e-13
C17orf49	0	0	0	0	0	0	0	0
C17orf50	-2.20223e-07	0	8.92973e-08	0	0	0	0	-2.42993e-26
C17orf51	0	0	4.65648e-06	0	0	0	0	0
C17orf53	0	0	-1.15295e-07	2.36664e-18	0	0	0	0
C17orf54	0	0	0	-9.795e-11	0	0	0	-1.62703e-14
C17orf55	0	0	0	0	0	0	0	0
C17orf56	0	-3.22731e-06	0	1.11508e-08	-9.40777e-07	0	0	-1.1226e-14
C17orf57	0	0	-7.67848e-08	0	0	0	0	0
C17orf58	0	0	0	0	0	0	0	0
C17orf59	0	-5.17722e-07	-2.76206e-07	-6.12431e-11	5.34444e-07	0	0	1.35081e-25
C17orf60	0	-1.21439e-08	0	0	-1.24272e-08	1.20918e-10	0	9.34923e-18
C17orf61	-5.24475e-11	0	1.75048e-08	1.92617e-09	0	0	0	0
C17orf62	0	0	0	3.50949e-12	0	0	0	-2.0733e-22
C17orf63	7.1512e-09	-3.29395e-06	-1.30746e-09	-2.8715e-10	5.40309e-06	0	0	1.40029e-14
C17orf64	0	0	7.50095e-08	-1.07837e-17	0	0	1.94184e-09	0
C17orf65	-5.44234e-08	0	2.4031e-06	0	0	0	0	-1.48697e-21
C17orf66	0	0	-3.66702e-07	-1.24025e-13	0	0	0	-1.47115e-25
C17orf67	-8.9492e-11	0	2.06662e-13	-2.89914e-15	0	0	0	0
C17orf68	8.41636e-08	0	-3.20133e-07	-4.16814e-13	0	0	5.4463e-07	-3.39143e-18
C17orf69	2.57908e-09	0	1.02161e-06	-2.16126e-14	0	0	4.76891e-09	0
C17orf70	-2.46803e-08	0	0	0	0	0	0	-1.06301e-21
C17orf71	0	0	-4.9128e-11	0	0	0	0	0
C17orf72	0	0	2.30725e-10	0	0	0	-1.50165e-07	0
C17orf73	0	0	-1.63262e-09	1.5613e-14	0	0	0	-2.24948e-14
C17orf74	0	0	-2.6416e-07	2.07108e-09	0	0	-3.60105e-08	0
C17orf75	0	0	-3.02626e-09	-1.88607e-15	0	2.28677e-13	0	-2.00408e-19
C17orf76	3.79985e-08	0	-4.86542e-09	0	0	0	0	0
C17orf77	0	7.80779e-08	0	0	-4.03731e-08	0	0	-4.08498e-24
C17orf78	0	0	3.2911e-07	-5.15674e-16	0	0	-5.28078e-08	-3.28432e-24
C17orf79	0	-8.57369e-08	-1.48278e-08	-2.93062e-16	9.55481e-08	0	3.57587e-09	0
C17orf80	-7.24356e-10	-3.6611e-09	3.97767e-10	0	-1.93115e-09	0	0	0
C17orf81	0	0	0	0	0	0	0	4.89261e-21
C17orf82	0	0	2.45647e-09	0	-1.4116e-08	0	0	0
C17orf85	0	0	0	6.1863e-14	0	0	0	-9.32661e-14
C17orf86	0	0	3.8138e-07	-6.31369e-12	0	0	0	0
C17orf87	-3.33915e-07	0	0	-7.04153e-14	-1.79497e-09	0	5.52219e-07	-4.84843e-11
C17orf88	0	0	0	-2.6764e-16	0	0	0	-3.93997e-17
C17orf89	-3.64949e-09	-1.03937e-07	-4.96183e-08	-8.78881e-15	-1.71885e-08	0	0	-1.37715e-17
C17orf90	0	0	-7.35511e-09	0	3.11252e-10	0	1.47902e-07	0
C17orf91	0	0	-6.90294e-07	9.21288e-10	0	0	0	-7.13237e-16
C17orf93	0	0	1.58362e-06	0	0	0	0	-2.10472e-10
C17orf95	0	-4.67586e-07	-3.42829e-07	6.6139e-08	-7.31316e-06	0	0	0
C17orf96	0	0	1.60022e-07	2.22388e-10	0	0	0	-5.23294e-15
C17orf97	0	0	-1.93207e-09	1.15007e-14	0	0	0	0
C17orf98	0	-9.10671e-09	-3.67296e-08	0	-2.17096e-09	0	0	-3.79195e-26
C17orf99	-4.85252e-09	0	7.79013e-09	2.60537e-10	0	0	0	-2.80649e-10
C18orf1	0	0	-2.74089e-08	-5.6749e-10	0	0	0	0
C18orf10	0	0	1.33961e-07	2.01966e-17	0	0	0	-8.22132e-21
C18orf16	0	0	7.45371e-08	-1.76783e-17	0	0	0	0
C18orf18	0	0	-1.07055e-09	0	0	-1.67915e-06	0	-1.458e-17
C18orf19	0	-1.00935e-07	2.30152e-08	0	2.4805e-07	0	0	7.65412e-25
C18orf20	0	0	8.40375e-08	2.1338e-16	0	0	0	1.59351e-12
C18orf21	0	0	-3.10134e-07	-1.90567e-10	0	0	0	3.53637e-15
C18orf22	8.83115e-09	0	0	7.48508e-10	0	0	5.41136e-08	-1.2812e-14
C18orf25	0	0	-1.0088e-07	0	0	0	0	0
C18orf32	0	0	2.44274e-09	-5.60282e-10	0	0	0	-8.86284e-16
C18orf34	0	0	-2.08601e-09	5.78177e-14	0	0	0	5.67193e-22
C18orf45	0	3.94639e-10	-4.35462e-07	0	-2.61799e-10	0	0	-2.37312e-27
C18orf54	0	9.80688e-08	-1.80024e-07	0	1.0866e-07	0	0	1.399e-21
C18orf55	-1.84858e-09	0	0	1.77224e-09	0	0	0	2.38412e-17
C18orf56	0	0	0	0	0	0	0	1.21542e-20
C18orf62	0	0	0	0	0	0	0	-3.52515e-16
C18orf8	0	0	5.09135e-11	0	0	0	0	-3.7185e-22
C19orf10	0	0	-1.05423e-07	0	0	0	2.48006e-07	0
C19orf12	0	0	1.98911e-07	0	0	0	0	-2.19117e-14
C19orf18	0	0	0	-1.35438e-16	0	0	0	0
C19orf2	-1.1159e-08	0	2.2058e-07	0	0	0	0	-5.58592e-11
C19orf20	0	0	-8.93683e-09	-1.96559e-16	0	0	0	0
C19orf21	-7.95814e-10	-1.80788e-08	-1.96189e-07	0	6.91781e-09	0	-2.6103e-11	-3.92637e-16
C19orf22	0	0	0	2.53208e-10	0	0	0	-1.69356e-12
C19orf23	0	0	-2.58641e-10	0	0	0	0	2.52756e-15
C19orf24	0	0	-2.17689e-09	-7.44433e-11	0	0	0	-4.45062e-18
C19orf25	0	0	9.70039e-08	-7.71647e-15	0	-1.06952e-06	0	0
C19orf26	-6.9102e-10	4.47729e-09	-4.33065e-09	0	4.12215e-09	0	0	0
C19orf28	0	0	-2.8107e-06	2.34385e-09	0	-1.01901e-10	0	0
C19orf29	0	0	-4.59739e-07	-4.92814e-11	0	0	0	-5.73088e-22
C19orf30	0	4.00216e-06	3.07785e-07	-1.01607e-07	-1.68193e-05	0	0	1.87268e-12
C19orf33	0	0	0	0	0	0	0	6.95992e-17
C19orf34	0	0	-7.16298e-07	0	0	0	0	3.74325e-21
C19orf35	0	0	-1.85598e-07	-4.7998e-12	0	0	0	1.18115e-18
C19orf36	0	0	0	0	0	0	0	0
C19orf38	-1.51708e-09	0	-3.60445e-10	2.90017e-15	0	0	0	0
C19orf39	0	0	6.63082e-11	2.41725e-15	0	0	0	8.01093e-16
C19orf40	0	2.38866e-06	0	0	4.76638e-06	0	0	-6.39177e-25
C19orf41	0	0	0	-2.68317e-14	0	-9.40797e-11	0	0
C19orf42	0	0	-2.16584e-09	0	0	0	0	2.05797e-19
C19orf43	0	0	-2.15265e-09	8.69184e-15	0	0	0	-2.56166e-24
C19orf44	0	0	-6.83107e-10	-3.03479e-14	0	0	8.86e-08	0
C19orf45	0	0	-4.98779e-07	3.7112e-11	0	0	-2.12654e-08	5.7586e-19
C19orf46	2.2525e-09	0	5.00531e-07	0	0	0	0	1.64436e-16
C19orf47	0	0	-1.12529e-07	-3.61819e-10	0	0	-2.3748e-07	1.49192e-14
C19orf48	0	0	0	0	0	0	0	-1.3189e-20
C19orf50	0	0	-2.96698e-09	-4.92936e-09	0	0	0	0
C19orf51	0	0	1.26283e-06	0	0	0	0	-3.95011e-12
C19orf52	0	0	0	0	0	0	0	-2.51974e-14
C19orf53	0	0	7.53556e-11	-1.15763e-11	0	0	1.67442e-08	0
C19orf54	-1.274e-09	0	3.44032e-07	-9.00478e-13	0	0	0	3.18874e-12
C19orf55	0	0	-5.17129e-07	0	0	3.81039e-11	0	-6.35186e-25
C19orf56	0	0	0	2.39655e-12	0	0	0	0
C19orf57	0	0	-5.21773e-09	0	0	0	0	0
C19orf59	0	0	5.71989e-06	-3.02742e-13	0	0	0	-2.56198e-14
C19orf6	0	-1.23305e-07	0	-1.24688e-10	6.92643e-07	0	0	2.04745e-25
C19orf60	0	3.77608e-06	-1.06322e-08	4.87546e-09	-1.69945e-06	0	0	1.74209e-21
C19orf61	-1.11849e-08	-3.5603e-05	7.90487e-09	0	2.75299e-07	0	0	1.57085e-14
C19orf62	0	0	5.13012e-07	-5.52782e-12	0	0	0	-2.36558e-17
C19orf63	0	0	1.73444e-07	-2.21855e-11	0	0	0	0
C19orf66	0	0	1.6557e-09	3.99475e-14	0	0	0	3.02623e-12
C19orf69	0	0	-1.48702e-10	1.22134e-11	0	0	0	-2.78078e-15
C19orf70	-5.77456e-10	0	0	0	0	0	3.23345e-07	-2.63581e-22
C19orf71	5.16817e-08	0	-8.25387e-09	5.89841e-13	0	0	2.85464e-08	0
C19orf73	-2.65959e-08	-1.16909e-06	7.14401e-07	0	-2.63144e-08	0	0	0
C19orf75	0	0	-2.10297e-09	0	0	0	0	1.6027e-19
C19orf76	0	0	-7.0457e-07	1.58207e-17	0	0	0	0
C19orf77	0	-4.90208e-08	6.89122e-07	0	-5.9125e-08	0	0	0
C1D	0	0	4.87296e-09	-6.38582e-17	0	0	0	-1.76679e-12
C1GALT1	0	0	0	8.67851e-09	0	0	0	-1.38742e-10
C1GALT1C1	0	0	1.31629e-07	-2.89686e-09	0	0	0	2.51754e-10
C1QA	0	0	-2.05345e-09	0	0	0	0	0
[truncated: 17,856 more rows]
